# Supplementary material for: [(2R,5R,6S,9R)-6-Isopropyl-9-methyl-1,4-dioxaspiro­[4.5]decan-2-yl]methyl 4-bromo­benzoate
Source: Acta Crystallogr Sect E Struct Rep Online. 2011 Feb 26;67(Pt 3):o733–4. doi: 10.1107/S1600536811006428 (PMC3051951; doi:10.1107/S1600536811006428)
Supplement: Supplementary file 1 [file e-67-0o733-sup1.cif]

##############################################################################
###                                                                        ###
###        Electronic paper (Acta Crystallographica Section E)             ###
###                                                                        ###
##############################################################################
#                                                                            #
# This CIF contains the data in a paper accepted for publication in Acta     #
# Crystallographica Section E. It conforms to the requirements of Notes      #
# for Authors for Section E, and has been peer reviewed under the auspices   #
# of the IUCr Commission on Journals.                                        #
#                                                                            #
# Full details of the Crystallographic Information File format               #
# are given in the paper "The Crystallographic Information File (CIF):       #
# a New Standard Archive File for Crystallography" by S. R. Hall, F. H.      #
# Allen and I. D. Brown [Acta Cryst. (1991), A47, 655-685].                  #
#                                                                            #
# The current version of the core CIF dictionary is obtainable from          #
# ftp://ftp.iucr.org/pub/cif_core.dic. The current version number is 2.4.    #
#                                                                            #
# Software is freely available for graphical display of the structure(s) in  #
# this CIF.  For information consult the CIF home page http://www.iucr.org/  #
# cif/home.html                                                              #
#                                                                            #
# This file may be used for bona fide research purposes within the           #
# scientific community so long as proper attribution is given to the journal # 
# article from which it was obtained.                                        #
#                                                                            #
##############################################################################
                                             
data_I
_audit_creation_method     SHELXL-97
_chemical_name_systematic
;
[(2<i>R</i>,5<i>R</i>,6<i>S</i>,9<i>R</i>)-6-Isopropyl-9-methyl-1,4-
dioxaspiro[4.5]decan-2-yl]methyl 4-bromobenzoate
;
_chemical_name_common     ?
_chemical_formula_moiety     'C20 H27 Br O4'
_chemical_formula_sum     'C20 H27 Br O4'
_chemical_formula_iupac     'C20 H27 Br O4'
_chemical_formula_weight     411.33
_chemical_melting_point     ?
_symmetry_cell_setting     monoclinic
_symmetry_space_group_name_H-M     'C 2'
_symmetry_space_group_name_hall     'C 2y'
loop_
    _symmetry_equiv_pos_as_xyz
    'x, y, z'
    '-x, y, -z'
    'x+1/2, y+1/2, z'
    '-x+1/2, y+1/2, -z'
_cell_length_a     42.976(7)
_cell_length_b     5.5763(9)
_cell_length_c     16.072(3)
_cell_angle_alpha     90.00
_cell_angle_beta     92.618(2)
_cell_angle_gamma     90.00
_cell_volume     3847.5(11)
_cell_formula_units_Z     8
_cell_measurement_reflns_used     3693
_cell_measurement_theta_min     2.54
_cell_measurement_theta_max     27.62
_cell_measurement_temperature     100(2)
_exptl_crystal_description     needle
_exptl_crystal_colour     colourless
_exptl_crystal_size_max     0.50
_exptl_crystal_size_mid     0.05
_exptl_crystal_size_min     0.03
_exptl_crystal_density_diffrn     1.420
_exptl_crystal_density_meas     ?
_exptl_crystal_density_method     'not measured'
_exptl_crystal_F_000     1712
_exptl_absorpt_coefficient_mu     2.158
_exptl_absorpt_correction_type     multi-scan
_exptl_absorpt_process_details     '(SADABS; Bruker, 2009)'
_exptl_absorpt_correction_T_min     0.5878
_exptl_absorpt_correction_T_max     0.7461
_exptl_special_details
;
;
_diffrn_ambient_temperature     100(2)
_diffrn_radiation_type     MoK\a
_diffrn_radiation_wavelength     0.71073
_diffrn_radiation_source     'fine-focus sealed tube'
_diffrn_radiation_monochromator     graphite
_diffrn_measurement_device_type     'Bruker SMART APEX CCD'
_diffrn_measurement_method     \w
_diffrn_detector_area_resol_mean     ?
_diffrn_reflns_number     17537
_diffrn_reflns_av_R_equivalents     0.0425
_diffrn_reflns_av_sigmaI/netI     0.0836
_diffrn_reflns_theta_min     1.27
_diffrn_reflns_theta_max     28.28
_diffrn_reflns_theta_full     28.28
_diffrn_measured_fraction_theta_max     0.999
_diffrn_measured_fraction_theta_full     0.999
_diffrn_reflns_limit_h_min     -57
_diffrn_reflns_limit_h_max     56
_diffrn_reflns_limit_k_min     -7
_diffrn_reflns_limit_k_max     7
_diffrn_reflns_limit_l_min     -21
_diffrn_reflns_limit_l_max     21
_diffrn_standards_number     0
_diffrn_standards_interval_count     .
_diffrn_standards_interval_time     .
_diffrn_standards_decay_%     ?
_refine_special_details
;
Refinement of <i>F</i>^2^ against ALL reflections. The weighted <i>R</i>-factor
<i>wR</i> and goodness of fit <i>S</i> are based on <i>F</i>^2^, conventional
<i>R</i>-factors <i>R</i> are based on <i>F</i>, with <i>F</i> set to zero for
negative <i>F</i>^2^. The threshold expression of <i>F</i>^2^ >
\s(<i>F</i>^2^) is used only for calculating <i>R</i>-factors(gt) <i>etc</i>.
and is not relevant to the choice of reflections for refinement.
<i>R</i>-factors based on <i>F</i>^2^ are statistically about twice as large
as those based on <i>F</i>, and <i>R</i>- factors based on ALL data will be
even larger.
;
_reflns_number_total     9230
_reflns_number_gt     6765
_reflns_threshold_expression     I>2\s(I)
_refine_ls_structure_factor_coef     Fsqd
_refine_ls_matrix_type     full
_refine_ls_R_factor_all     0.0849
_refine_ls_R_factor_gt     0.0579
_refine_ls_wR_factor_gt     0.1324
_refine_ls_wR_factor_ref     0.1481
_refine_ls_goodness_of_fit_ref     1.019
_refine_ls_restrained_S_all     1.018
_refine_ls_number_reflns     9230
_refine_ls_number_parameters     457
_refine_ls_number_restraints     1
_refine_ls_hydrogen_treatment     constr
_refine_ls_weighting_scheme     calc
_refine_ls_weighting_details
         'calc w=1/[\s^2^(Fo^2^)+(0.0759P)^2^+0.0000P] where P=(Fo^2^+2Fc^2^)/3'
_atom_sites_solution_hydrogens     geom
_atom_sites_solution_primary     direct
_atom_sites_solution_secondary     difmap
_refine_ls_shift/su_max     0.001
_refine_ls_shift/su_mean     0.000
_refine_diff_density_max     4.000
_refine_diff_density_min     -0.753
_refine_ls_extinction_method     none
_refine_ls_extinction_coef     ?
_refine_ls_abs_structure_details     'Flack (1983), 3965 Friedel pairs'
_refine_ls_abs_structure_Flack     0.000(13)
loop_
    _atom_type_symbol
    _atom_type_description
    _atom_type_scat_dispersion_real
    _atom_type_scat_dispersion_imag
    _atom_type_scat_source
    'C' 'C' 0.0033 0.0016
                         'International Tables Vol C Tables 4.2.6.8 and 6.1.1.4'
    'H' 'H' 0.0000 0.0000
                         'International Tables Vol C Tables 4.2.6.8 and 6.1.1.4'
    'O' 'O' 0.0106 0.0060
                         'International Tables Vol C Tables 4.2.6.8 and 6.1.1.4'
    'Br' 'Br' -0.2901 2.4595
                         'International Tables Vol C Tables 4.2.6.8 and 6.1.1.4'
_computing_data_collection     'APEX2 (Bruker, 2009)'
_computing_cell_refinement     'SAINT (Bruker, 2009)'
_computing_data_reduction     'SAINT (Bruker, 2009)'
_computing_structure_solution     'SHELXTL (Sheldrick, 2008)'
_computing_structure_refinement     'SHELXTL (Sheldrick, 2008)'
_computing_molecular_graphics
;
<i>Mercury</i> (Macrae <i>et al.</i>, 2008)
;
_computing_publication_material
;
SHELXTL (Sheldrick, 2008) and
Mercury (Macrae <i>et al.</i>, 2008)
;
loop_
    _atom_site_type_symbol
    _atom_site_label
    _atom_site_fract_x
    _atom_site_fract_y
    _atom_site_fract_z
    _atom_site_U_iso_or_equiv
    _atom_site_adp_type
    _atom_site_calc_flag
    _atom_site_refinement_flags
    _atom_site_occupancy
    _atom_site_disorder_assembly
    _atom_site_disorder_group
    Br Br1A 0.677987(16) 0.69491(10) 0.98525(5) 0.02577(19) Uani d . 1 . .
    Br Br1B 0.822411(16) 0.57423(10) 0.51465(5) 0.02449(18) Uani d . 1 . .
    C C1A 0.79543(14) 0.4707(12) 0.7970(4) 0.0172(14) Uani d . 1 . .
    C C2A 0.76758(14) 0.5328(11) 0.8445(4) 0.0141(12) Uani d . 1 . .
    C C3A 0.74302(14) 0.3702(11) 0.8413(4) 0.0165(13) Uani d . 1 . .
    H H3A 0.7448 0.2269 0.8099 0.020 Uiso calc R 1 . .
    C C4A 0.71634(15) 0.4125(12) 0.8826(4) 0.0167(13) Uani d . 1 . .
    H H4A 0.6998 0.2990 0.8814 0.020 Uiso calc R 1 . .
    C C5A 0.71416(17) 0.6295(9) 0.9266(5) 0.0119(18) Uani d . 1 . .
    C C6A 0.73825(16) 0.7922(11) 0.9304(4) 0.0195(14) Uani d . 1 . .
    H H6A 0.7365 0.9360 0.9615 0.023 Uiso calc R 1 . .
    C C7A 0.76521(14) 0.7446(12) 0.8881(4) 0.0188(14) Uani d . 1 . .
    H H7A 0.7818 0.8571 0.8894 0.023 Uiso calc R 1 . .
    C C8A 0.84603(15) 0.6051(12) 0.7615(5) 0.0151(15) Uani d . 1 . .
    H H8A1 0.8517 0.7596 0.7359 0.018 Uiso calc R 1 . .
    H H8A2 0.8419 0.4871 0.7163 0.018 Uiso calc R 1 . .
    C C9A 0.87254(10) 0.5184(8) 0.8185(3) 0.0130(9) Uani d . 1 . .
    H H9A 0.8746 0.6223 0.8691 0.016 Uiso calc R 1 . .
    C C10A 0.86975(11) 0.2539(9) 0.8437(3) 0.0169(10) Uani d . 1 . .
    H H10A 0.8786 0.2267 0.9009 0.020 Uiso calc R 1 . .
    H H10B 0.8478 0.2005 0.8404 0.020 Uiso calc R 1 . .
    C C11A 0.91262(10) 0.2894(9) 0.7673(3) 0.0139(9) Uani d . 1 . .
    C C12A 0.93969(12) 0.2590(10) 0.8319(3) 0.0172(11) Uani d . 1 . .
    H H12A 0.9557 0.3822 0.8221 0.021 Uiso calc R 1 . .
    H H12B 0.9320 0.2852 0.8883 0.021 Uiso calc R 1 . .
    C C13A 0.95462(12) 0.0102(10) 0.8282(3) 0.0201(11) Uani d . 1 . .
    H H13A 0.9388 -0.1127 0.8423 0.024 Uiso calc R 1 . .
    C C14A 0.96479(11) -0.0364(10) 0.7392(3) 0.0201(11) Uani d . 1 . .
    H H14A 0.9817 0.0764 0.7263 0.024 Uiso calc R 1 . .
    H H14B 0.9731 -0.2014 0.7357 0.024 Uiso calc R 1 . .
    C C15A 0.93810(12) -0.0064(10) 0.6753(3) 0.0172(11) Uani d . 1 . .
    H H15A 0.9220 -0.1289 0.6850 0.021 Uiso calc R 1 . .
    H H15B 0.9458 -0.0324 0.6189 0.021 Uiso calc R 1 . .
    C C16A 0.92351(11) 0.2444(9) 0.6798(3) 0.0127(10) Uani d . 1 . .
    H H16A 0.9408 0.3608 0.6715 0.015 Uiso calc R 1 . .
    C C17A 0.89885(11) 0.2924(9) 0.6090(3) 0.0151(9) Uani d . 1 . .
    H H17A 0.8856 0.4287 0.6270 0.018 Uiso calc R 1 . .
    C C18A 0.87701(16) 0.0784(15) 0.5892(5) 0.0263(15) Uani d . 1 . .
    H H18A 0.8662 0.0337 0.6394 0.039 Uiso calc R 1 . .
    H H18B 0.8893 -0.0582 0.5707 0.039 Uiso calc R 1 . .
    H H18C 0.8616 0.1237 0.5450 0.039 Uiso calc R 1 . .
    C C19A 0.91434(13) 0.3708(10) 0.5304(3) 0.0234(11) Uani d . 1 . .
    H H19A 0.8983 0.4080 0.4869 0.035 Uiso calc R 1 . .
    H H19B 0.9276 0.2411 0.5112 0.035 Uiso calc R 1 . .
    H H19C 0.9271 0.5137 0.5422 0.035 Uiso calc R 1 . .
    C C20A 0.98250(12) -0.0095(12) 0.8913(3) 0.0289(13) Uani d . 1 . .
    H H20A 0.9986 0.1052 0.8766 0.043 Uiso calc R 1 . .
    H H20B 0.9910 -0.1725 0.8902 0.043 Uiso calc R 1 . .
    H H20C 0.9757 0.0265 0.9473 0.043 Uiso calc R 1 . .
    C C1B 0.70385(15) 0.7839(11) 0.6994(4) 0.0161(13) Uani d . 1 . .
    C C2B 0.73214(14) 0.7265(13) 0.6536(4) 0.0182(13) Uani d . 1 . .
    C C3B 0.75673(15) 0.8902(13) 0.6586(4) 0.0199(14) Uani d . 1 . .
    H H3B 0.7550 1.0339 0.6898 0.024 Uiso calc R 1 . .
    C C4B 0.78383(15) 0.8412(12) 0.6174(4) 0.0174(14) Uani d . 1 . .
    H H4B 0.8008 0.9506 0.6204 0.021 Uiso calc R 1 . .
    C C5B 0.78569(19) 0.6330(10) 0.5726(5) 0.0149(19) Uani d . 1 . .
    C C6B 0.76197(14) 0.4659(12) 0.5682(4) 0.0163(13) Uani d . 1 . .
    H H6B 0.7641 0.3207 0.5381 0.020 Uiso calc R 1 . .
    C C7B 0.73489(14) 0.5156(11) 0.6091(4) 0.0142(13) Uani d . 1 . .
    H H7B 0.7182 0.4042 0.6064 0.017 Uiso calc R 1 . .
    C C8B 0.65383(17) 0.6320(10) 0.7341(5) 0.0187(18) Uani d . 1 . .
    H H8B1 0.6496 0.8006 0.7493 0.022 Uiso calc R 1 . .
    H H8B2 0.6560 0.5358 0.7858 0.022 Uiso calc R 1 . .
    C C9B 0.62768(10) 0.5353(8) 0.6779(3) 0.0136(9) Uani d . 1 . .
    H H9B 0.6255 0.6337 0.6259 0.016 Uiso calc R 1 . .
    C C10B 0.63120(11) 0.2705(9) 0.6557(3) 0.0163(10) Uani d . 1 . .
    H H10C 0.6230 0.2379 0.5982 0.020 Uiso calc R 1 . .
    H H10D 0.6533 0.2198 0.6611 0.020 Uiso calc R 1 . .
    C C11B 0.58757(10) 0.3063(9) 0.7291(3) 0.0137(9) Uani d . 1 . .
    C C12B 0.56128(12) 0.2708(10) 0.6640(3) 0.0168(10) Uani d . 1 . .
    H H12C 0.5693 0.2956 0.6079 0.020 Uiso calc R 1 . .
    H H12D 0.5449 0.3919 0.6724 0.020 Uiso calc R 1 . .
    C C13B 0.54689(11) 0.0148(10) 0.6691(3) 0.0157(11) Uani d . 1 . .
    H H13B 0.5631 -0.1054 0.6551 0.019 Uiso calc R 1 . .
    C C14B 0.53697(11) -0.0327(9) 0.7582(3) 0.0175(10) Uani d . 1 . .
    H H14C 0.5192 0.0726 0.7701 0.021 Uiso calc R 1 . .
    H H14D 0.5299 -0.2010 0.7625 0.021 Uiso calc R 1 . .
    C C15B 0.56317(12) 0.0115(10) 0.8228(3) 0.0153(11) Uani d . 1 . .
    H H15C 0.5800 -0.1063 0.8149 0.018 Uiso calc R 1 . .
    H H15D 0.5553 -0.0133 0.8791 0.018 Uiso calc R 1 . .
    C C16B 0.57645(11) 0.2651(9) 0.8171(3) 0.0124(10) Uani d . 1 . .
    H H16B 0.5584 0.3760 0.8231 0.015 Uiso calc R 1 . .
    C C17B 0.60009(12) 0.3292(9) 0.8881(3) 0.0180(10) Uani d . 1 . .
    H H17B 0.6117 0.4749 0.8707 0.022 Uiso calc R 1 . .
    C C18B 0.6239(2) 0.1343(11) 0.9093(5) 0.028(2) Uani d . 1 . .
    H H18D 0.6132 -0.0096 0.9282 0.042 Uiso calc R 1 . .
    H H18E 0.6385 0.1913 0.9537 0.042 Uiso calc R 1 . .
    H H18F 0.6354 0.0959 0.8598 0.042 Uiso calc R 1 . .
    C C19B 0.58304(13) 0.3940(11) 0.9663(3) 0.0257(12) Uani d . 1 . .
    H H19D 0.5983 0.4311 1.0117 0.039 Uiso calc R 1 . .
    H H19E 0.5701 0.2583 0.9824 0.039 Uiso calc R 1 . .
    H H19F 0.5698 0.5342 0.9550 0.039 Uiso calc R 1 . .
    C C20B 0.51938(12) -0.0086(11) 0.6060(3) 0.0262(12) Uani d . 1 . .
    H H20D 0.5032 0.1069 0.6195 0.039 Uiso calc R 1 . .
    H H20E 0.5109 -0.1716 0.6082 0.039 Uiso calc R 1 . .
    H H20F 0.5264 0.0237 0.5500 0.039 Uiso calc R 1 . .
    O O1A 0.79755(11) 0.2908(9) 0.7548(3) 0.0252(11) Uani d . 1 . .
    O O2A 0.81834(12) 0.6356(6) 0.8087(3) 0.0151(13) Uani d . 1 . .
    O O3A 0.90037(7) 0.5265(6) 0.7737(2) 0.0152(7) Uani d . 1 . .
    O O4A 0.88748(12) 0.1333(6) 0.7838(3) 0.0165(13) Uani d . 1 . .
    O O1B 0.70079(11) 0.9560(8) 0.7431(3) 0.0222(10) Uani d . 1 . .
    O O2B 0.68186(12) 0.6166(8) 0.6883(4) 0.0186(13) Uani d . 1 . .
    O O3B 0.59946(7) 0.5436(6) 0.7213(2) 0.0158(7) Uani d . 1 . .
    O O4B 0.61311(12) 0.1522(7) 0.7151(3) 0.0132(12) Uani d . 1 . .
loop_
    _atom_site_aniso_label
    _atom_site_aniso_U_11
    _atom_site_aniso_U_22
    _atom_site_aniso_U_33
    _atom_site_aniso_U_12
    _atom_site_aniso_U_13
    _atom_site_aniso_U_23
    Br1A 0.0183(4) 0.0367(4) 0.0226(4) 0.0055(4) 0.0042(3) -0.0042(4)
    Br1B 0.0170(4) 0.0360(4) 0.0207(4) 0.0008(4) 0.0030(3) -0.0012(4)
    C1A 0.013(3) 0.023(3) 0.015(3) 0.002(2) 0.000(2) 0.004(3)
    C2A 0.022(3) 0.009(3) 0.012(3) 0.003(2) -0.001(2) -0.002(3)
    C3A 0.021(3) 0.008(3) 0.020(3) -0.001(2) -0.001(3) -0.001(2)
    C4A 0.020(3) 0.013(3) 0.017(3) -0.005(2) -0.002(3) -0.002(3)
    C5A 0.009(4) 0.017(4) 0.009(4) 0.0005(19) 0.000(3) 0.005(2)
    C6A 0.034(4) 0.004(3) 0.020(3) 0.001(3) -0.002(3) 0.000(2)
    C7A 0.015(3) 0.015(4) 0.026(4) -0.001(3) 0.001(3) 0.006(3)
    C8A 0.015(3) 0.017(3) 0.014(3) -0.001(2) 0.005(3) 0.002(2)
    C9A 0.015(2) 0.014(2) 0.010(2) -0.0014(17) 0.0048(17) 0.0005(18)
    C10A 0.017(2) 0.017(3) 0.016(2) 0.0037(18) 0.0025(18) 0.0067(19)
    C11A 0.011(2) 0.016(2) 0.015(2) 0.0002(18) -0.0002(17) 0.0033(19)
    C12A 0.011(2) 0.024(3) 0.016(2) -0.002(2) -0.002(2) -0.002(2)
    C13A 0.015(2) 0.031(3) 0.014(2) -0.006(2) -0.008(2) 0.007(2)
    C14A 0.014(2) 0.029(3) 0.018(2) 0.009(2) 0.0013(19) 0.004(2)
    C15A 0.019(3) 0.021(3) 0.012(2) 0.001(2) 0.001(2) 0.004(2)
    C16A 0.012(2) 0.015(3) 0.011(2) -0.002(2) 0.0002(19) 0.0048(18)
    C17A 0.018(2) 0.015(2) 0.012(2) -0.0008(19) -0.0034(18) 0.0032(19)
    C18A 0.029(4) 0.027(3) 0.021(3) -0.010(3) -0.014(3) 0.010(3)
    C19A 0.034(3) 0.023(3) 0.013(2) -0.003(2) 0.002(2) 0.006(2)
    C20A 0.021(3) 0.052(4) 0.013(2) 0.005(3) -0.001(2) 0.006(2)
    C1B 0.025(3) 0.008(3) 0.014(3) -0.005(2) -0.003(3) 0.000(2)
    C2B 0.018(3) 0.018(4) 0.018(3) -0.001(3) -0.002(3) 0.005(3)
    C3B 0.029(4) 0.021(3) 0.009(3) 0.000(3) -0.002(3) 0.004(3)
    C4B 0.018(3) 0.020(3) 0.014(3) 0.001(2) -0.001(3) 0.009(3)
    C5B 0.019(4) 0.015(4) 0.012(4) 0.005(2) 0.005(4) 0.003(2)
    C6B 0.013(3) 0.024(3) 0.011(3) 0.000(2) -0.003(2) -0.003(3)
    C7B 0.026(3) 0.007(3) 0.009(3) -0.004(2) -0.006(2) 0.000(2)
    C8B 0.018(4) 0.020(4) 0.018(4) -0.001(2) 0.003(3) -0.002(2)
    C9B 0.015(2) 0.014(3) 0.012(2) -0.0012(17) 0.0026(17) -0.0013(18)
    C10B 0.017(2) 0.017(2) 0.015(2) -0.0012(19) 0.0045(18) -0.0056(19)
    C11B 0.010(2) 0.012(2) 0.019(2) 0.0002(17) 0.0004(17) -0.0055(19)
    C12B 0.015(2) 0.021(3) 0.015(2) -0.002(2) -0.003(2) -0.001(2)
    C13B 0.011(2) 0.020(3) 0.017(2) 0.001(2) -0.002(2) -0.002(2)
    C14B 0.016(2) 0.018(3) 0.018(2) -0.0035(18) 0.0007(19) -0.003(2)
    C15B 0.015(2) 0.017(3) 0.014(2) 0.000(2) 0.005(2) -0.0024(19)
    C16B 0.011(2) 0.015(2) 0.011(2) 0.003(2) 0.0034(18) -0.0021(18)
    C17B 0.025(3) 0.017(2) 0.012(2) 0.001(2) -0.0023(19) -0.0071(19)
    C18B 0.034(4) 0.029(4) 0.020(4) 0.004(2) -0.007(3) -0.006(2)
    C19B 0.032(3) 0.032(3) 0.013(2) -0.001(2) 0.001(2) -0.009(2)
    C20B 0.020(3) 0.039(3) 0.019(3) -0.005(2) -0.001(2) -0.009(2)
    O1A 0.026(2) 0.022(2) 0.028(3) -0.006(2) 0.008(2) -0.011(2)
    O2A 0.017(3) 0.012(3) 0.016(3) 0.0001(14) 0.003(2) -0.0024(14)
    O3A 0.0153(16) 0.0121(18) 0.0187(17) 0.0002(12) 0.0058(13) 0.0006(14)
    O4A 0.017(3) 0.011(3) 0.022(3) -0.0002(14) 0.006(2) 0.0029(15)
    O1B 0.025(2) 0.020(2) 0.022(2) -0.0031(18) 0.0022(19) -0.008(2)
    O2B 0.013(3) 0.018(3) 0.025(3) -0.0051(15) 0.004(2) -0.0064(17)
    O3B 0.0175(16) 0.0105(18) 0.0198(17) 0.0008(13) 0.0047(13) 0.0000(14)
    O4B 0.016(3) 0.008(2) 0.016(3) 0.0006(14) 0.002(2) -0.0016(15)
_geom_special_details
;
All e.s.d.'s (except the e.s.d. in the dihedral angle between two l.s. planes)
are estimated using the full covariance matrix. The cell e.s.d.'s are taken
into account individually in the estimation of e.s.d.'s in distances, angles
and torsion angles; correlations between e.s.d.'s in cell parameters are only
used when they are defined by crystal symmetry. An approximate (isotropic)
treatment of cell e.s.d.'s is used for estimating e.s.d.'s involving l.s.
planes.
;
loop_
    _geom_bond_atom_site_label_1
    _geom_bond_atom_site_label_2
    _geom_bond_site_symmetry_2
    _geom_bond_distance
    _geom_bond_publ_flag
    Br1A C5A . 1.889(7) ?
    Br1B C5B . 1.897(8) ?
    C1A O1A . 1.217(8) ?
    C1A O2A . 1.354(8) ?
    C1A C2A . 1.489(8) ?
    C2A C7A . 1.380(10) ?
    C2A C3A . 1.391(9) ?
    C3A C4A . 1.371(9) ?
    C3A H3A . 0.9500 ?
    C4A C5A . 1.408(9) ?
    C4A H4A . 0.9500 ?
    C5A C6A . 1.376(9) ?
    C6A C7A . 1.395(9) ?
    C6A H6A . 0.9500 ?
    C7A H7A . 0.9500 ?
    C8A O2A . 1.450(8) ?
    C8A C9A . 1.508(8) ?
    C8A H8A1 . 0.9900 ?
    C8A H8A2 . 0.9900 ?
    C9A O3A . 1.424(5) ?
    C9A C10A . 1.536(6) ?
    C9A H9A . 1.0000 ?
    C10A O4A . 1.423(7) ?
    C10A H10A . 0.9900 ?
    C10A H10B . 0.9900 ?
    C11A O4A . 1.422(6) ?
    C11A O3A . 1.429(6) ?
    C11A C16A . 1.524(6) ?
    C11A C12A . 1.533(7) ?
    C12A C13A . 1.531(8) ?
    C12A H12A . 0.9900 ?
    C12A H12B . 0.9900 ?
    C13A C20A . 1.537(7) ?
    C13A C14A . 1.538(7) ?
    C13A H13A . 1.0000 ?
    C14A C15A . 1.513(7) ?
    C14A H14A . 0.9900 ?
    C14A H14B . 0.9900 ?
    C15A C16A . 1.535(7) ?
    C15A H15A . 0.9900 ?
    C15A H15B . 0.9900 ?
    C16A C17A . 1.542(7) ?
    C16A H16A . 1.0000 ?
    C17A C19A . 1.520(6) ?
    C17A C18A . 1.543(9) ?
    C17A H17A . 1.0000 ?
    C18A H18A . 0.9800 ?
    C18A H18B . 0.9800 ?
    C18A H18C . 0.9800 ?
    C19A H19A . 0.9800 ?
    C19A H19B . 0.9800 ?
    C19A H19C . 0.9800 ?
    C20A H20A . 0.9800 ?
    C20A H20B . 0.9800 ?
    C20A H20C . 0.9800 ?
    C1B O1B . 1.199(8) ?
    C1B O2B . 1.334(7) ?
    C1B C2B . 1.485(9) ?
    C2B C7B . 1.385(10) ?
    C2B C3B . 1.396(9) ?
    C3B C4B . 1.393(9) ?
    C3B H3B . 0.9500 ?
    C4B C5B . 1.370(9) ?
    C4B H4B . 0.9500 ?
    C5B C6B . 1.381(9) ?
    C6B C7B . 1.390(8) ?
    C6B H6B . 0.9500 ?
    C7B H7B . 0.9500 ?
    C8B O2B . 1.443(9) ?
    C8B C9B . 1.509(8) ?
    C8B H8B1 . 0.9900 ?
    C8B H8B2 . 0.9900 ?
    C9B O3B . 1.427(5) ?
    C9B C10B . 1.528(6) ?
    C9B H9B . 1.0000 ?
    C10B O4B . 1.421(6) ?
    C10B H10C . 0.9900 ?
    C10B H10D . 0.9900 ?
    C11B O4B . 1.420(6) ?
    C11B O3B . 1.426(6) ?
    C11B C12B . 1.517(7) ?
    C11B C16B . 1.530(6) ?
    C12B C13B . 1.559(8) ?
    C12B H12C . 0.9900 ?
    C12B H12D . 0.9900 ?
    C13B C20B . 1.527(7) ?
    C13B C14B . 1.536(7) ?
    C13B H13B . 1.0000 ?
    C14B C15B . 1.517(7) ?
    C14B H14C . 0.9900 ?
    C14B H14D . 0.9900 ?
    C15B C16B . 1.529(8) ?
    C15B H15C . 0.9900 ?
    C15B H15D . 0.9900 ?
    C16B C17B . 1.535(7) ?
    C16B H16B . 1.0000 ?
    C17B C18B . 1.522(9) ?
    C17B C19B . 1.527(7) ?
    C17B H17B . 1.0000 ?
    C18B H18D . 0.9800 ?
    C18B H18E . 0.9800 ?
    C18B H18F . 0.9800 ?
    C19B H19D . 0.9800 ?
    C19B H19E . 0.9800 ?
    C19B H19F . 0.9800 ?
    C20B H20D . 0.9800 ?
    C20B H20E . 0.9800 ?
    C20B H20F . 0.9800 ?
loop_
    _geom_angle_atom_site_label_1
    _geom_angle_atom_site_label_2
    _geom_angle_atom_site_label_3
    _geom_angle_site_symmetry_1
    _geom_angle_site_symmetry_3
    _geom_angle
    _geom_angle_publ_flag
    O1A C1A O2A . . 124.4(6) ?
    O1A C1A C2A . . 124.0(6) ?
    O2A C1A C2A . . 111.6(6) ?
    C7A C2A C3A . . 120.2(6) ?
    C7A C2A C1A . . 122.6(6) ?
    C3A C2A C1A . . 117.1(6) ?
    C4A C3A C2A . . 121.3(6) ?
    C4A C3A H3A . . 119.3 ?
    C2A C3A H3A . . 119.3 ?
    C3A C4A C5A . . 117.9(6) ?
    C3A C4A H4A . . 121.0 ?
    C5A C4A H4A . . 121.0 ?
    C6A C5A C4A . . 121.4(7) ?
    C6A C5A Br1A . . 119.1(5) ?
    C4A C5A Br1A . . 119.5(5) ?
    C5A C6A C7A . . 119.6(6) ?
    C5A C6A H6A . . 120.2 ?
    C7A C6A H6A . . 120.2 ?
    C2A C7A C6A . . 119.5(6) ?
    C2A C7A H7A . . 120.3 ?
    C6A C7A H7A . . 120.3 ?
    O2A C8A C9A . . 109.6(6) ?
    O2A C8A H8A1 . . 109.8 ?
    C9A C8A H8A1 . . 109.8 ?
    O2A C8A H8A2 . . 109.8 ?
    C9A C8A H8A2 . . 109.8 ?
    H8A1 C8A H8A2 . . 108.2 ?
    O3A C9A C8A . . 108.2(4) ?
    O3A C9A C10A . . 104.0(4) ?
    C8A C9A C10A . . 113.7(4) ?
    O3A C9A H9A . . 110.3 ?
    C8A C9A H9A . . 110.3 ?
    C10A C9A H9A . . 110.3 ?
    O4A C10A C9A . . 103.0(4) ?
    O4A C10A H10A . . 111.2 ?
    C9A C10A H10A . . 111.2 ?
    O4A C10A H10B . . 111.2 ?
    C9A C10A H10B . . 111.2 ?
    H10A C10A H10B . . 109.1 ?
    O4A C11A O3A . . 105.5(3) ?
    O4A C11A C16A . . 109.9(4) ?
    O3A C11A C16A . . 110.4(4) ?
    O4A C11A C12A . . 111.5(4) ?
    O3A C11A C12A . . 108.9(4) ?
    C16A C11A C12A . . 110.6(4) ?
    C13A C12A C11A . . 112.4(4) ?
    C13A C12A H12A . . 109.1 ?
    C11A C12A H12A . . 109.1 ?
    C13A C12A H12B . . 109.1 ?
    C11A C12A H12B . . 109.1 ?
    H12A C12A H12B . . 107.9 ?
    C12A C13A C20A . . 110.8(5) ?
    C12A C13A C14A . . 109.0(4) ?
    C20A C13A C14A . . 110.8(4) ?
    C12A C13A H13A . . 108.7 ?
    C20A C13A H13A . . 108.7 ?
    C14A C13A H13A . . 108.7 ?
    C15A C14A C13A . . 112.0(4) ?
    C15A C14A H14A . . 109.2 ?
    C13A C14A H14A . . 109.2 ?
    C15A C14A H14B . . 109.2 ?
    C13A C14A H14B . . 109.2 ?
    H14A C14A H14B . . 107.9 ?
    C14A C15A C16A . . 111.5(4) ?
    C14A C15A H15A . . 109.3 ?
    C16A C15A H15A . . 109.3 ?
    C14A C15A H15B . . 109.3 ?
    C16A C15A H15B . . 109.3 ?
    H15A C15A H15B . . 108.0 ?
    C11A C16A C15A . . 109.7(4) ?
    C11A C16A C17A . . 115.0(4) ?
    C15A C16A C17A . . 113.1(4) ?
    C11A C16A H16A . . 106.1 ?
    C15A C16A H16A . . 106.1 ?
    C17A C16A H16A . . 106.1 ?
    C19A C17A C16A . . 110.6(4) ?
    C19A C17A C18A . . 109.7(5) ?
    C16A C17A C18A . . 114.1(5) ?
    C19A C17A H17A . . 107.4 ?
    C16A C17A H17A . . 107.4 ?
    C18A C17A H17A . . 107.4 ?
    C17A C18A H18A . . 109.5 ?
    C17A C18A H18B . . 109.5 ?
    H18A C18A H18B . . 109.5 ?
    C17A C18A H18C . . 109.5 ?
    H18A C18A H18C . . 109.5 ?
    H18B C18A H18C . . 109.5 ?
    C17A C19A H19A . . 109.5 ?
    C17A C19A H19B . . 109.5 ?
    H19A C19A H19B . . 109.5 ?
    C17A C19A H19C . . 109.5 ?
    H19A C19A H19C . . 109.5 ?
    H19B C19A H19C . . 109.5 ?
    C13A C20A H20A . . 109.5 ?
    C13A C20A H20B . . 109.5 ?
    H20A C20A H20B . . 109.5 ?
    C13A C20A H20C . . 109.5 ?
    H20A C20A H20C . . 109.5 ?
    H20B C20A H20C . . 109.5 ?
    O1B C1B O2B . . 122.8(6) ?
    O1B C1B C2B . . 125.2(6) ?
    O2B C1B C2B . . 111.9(6) ?
    C7B C2B C3B . . 120.2(6) ?
    C7B C2B C1B . . 122.1(6) ?
    C3B C2B C1B . . 117.7(6) ?
    C4B C3B C2B . . 119.5(7) ?
    C4B C3B H3B . . 120.3 ?
    C2B C3B H3B . . 120.3 ?
    C5B C4B C3B . . 119.1(7) ?
    C5B C4B H4B . . 120.5 ?
    C3B C4B H4B . . 120.5 ?
    C4B C5B C6B . . 122.6(7) ?
    C4B C5B Br1B . . 118.3(6) ?
    C6B C5B Br1B . . 119.1(5) ?
    C5B C6B C7B . . 118.2(6) ?
    C5B C6B H6B . . 120.9 ?
    C7B C6B H6B . . 120.9 ?
    C2B C7B C6B . . 120.5(6) ?
    C2B C7B H7B . . 119.8 ?
    C6B C7B H7B . . 119.8 ?
    O2B C8B C9B . . 106.8(6) ?
    O2B C8B H8B1 . . 110.4 ?
    C9B C8B H8B1 . . 110.4 ?
    O2B C8B H8B2 . . 110.4 ?
    C9B C8B H8B2 . . 110.4 ?
    H8B1 C8B H8B2 . . 108.6 ?
    O3B C9B C8B . . 108.8(4) ?
    O3B C9B C10B . . 103.9(4) ?
    C8B C9B C10B . . 113.9(4) ?
    O3B C9B H9B . . 110.0 ?
    C8B C9B H9B . . 110.0 ?
    C10B C9B H9B . . 110.0 ?
    O4B C10B C9B . . 103.2(4) ?
    O4B C10B H10C . . 111.1 ?
    C9B C10B H10C . . 111.1 ?
    O4B C10B H10D . . 111.1 ?
    C9B C10B H10D . . 111.1 ?
    H10C C10B H10D . . 109.1 ?
    O4B C11B O3B . . 105.4(4) ?
    O4B C11B C12B . . 111.7(4) ?
    O3B C11B C12B . . 108.6(4) ?
    O4B C11B C16B . . 109.4(4) ?
    O3B C11B C16B . . 110.4(4) ?
    C12B C11B C16B . . 111.3(4) ?
    C11B C12B C13B . . 111.6(4) ?
    C11B C12B H12C . . 109.3 ?
    C13B C12B H12C . . 109.3 ?
    C11B C12B H12D . . 109.3 ?
    C13B C12B H12D . . 109.3 ?
    H12C C12B H12D . . 108.0 ?
    C20B C13B C14B . . 111.4(4) ?
    C20B C13B C12B . . 109.9(4) ?
    C14B C13B C12B . . 109.5(4) ?
    C20B C13B H13B . . 108.7 ?
    C14B C13B H13B . . 108.7 ?
    C12B C13B H13B . . 108.7 ?
    C15B C14B C13B . . 112.4(4) ?
    C15B C14B H14C . . 109.1 ?
    C13B C14B H14C . . 109.1 ?
    C15B C14B H14D . . 109.1 ?
    C13B C14B H14D . . 109.1 ?
    H14C C14B H14D . . 107.9 ?
    C14B C15B C16B . . 112.1(4) ?
    C14B C15B H15C . . 109.2 ?
    C16B C15B H15C . . 109.2 ?
    C14B C15B H15D . . 109.2 ?
    C16B C15B H15D . . 109.2 ?
    H15C C15B H15D . . 107.9 ?
    C15B C16B C11B . . 109.2(4) ?
    C15B C16B C17B . . 114.0(4) ?
    C11B C16B C17B . . 115.3(4) ?
    C15B C16B H16B . . 105.8 ?
    C11B C16B H16B . . 105.8 ?
    C17B C16B H16B . . 105.8 ?
    C18B C17B C19B . . 109.1(5) ?
    C18B C17B C16B . . 114.6(5) ?
    C19B C17B C16B . . 110.0(4) ?
    C18B C17B H17B . . 107.6 ?
    C19B C17B H17B . . 107.6 ?
    C16B C17B H17B . . 107.6 ?
    C17B C18B H18D . . 109.5 ?
    C17B C18B H18E . . 109.5 ?
    H18D C18B H18E . . 109.5 ?
    C17B C18B H18F . . 109.5 ?
    H18D C18B H18F . . 109.5 ?
    H18E C18B H18F . . 109.5 ?
    C17B C19B H19D . . 109.5 ?
    C17B C19B H19E . . 109.5 ?
    H19D C19B H19E . . 109.5 ?
    C17B C19B H19F . . 109.5 ?
    H19D C19B H19F . . 109.5 ?
    H19E C19B H19F . . 109.5 ?
    C13B C20B H20D . . 109.5 ?
    C13B C20B H20E . . 109.5 ?
    H20D C20B H20E . . 109.5 ?
    C13B C20B H20F . . 109.5 ?
    H20D C20B H20F . . 109.5 ?
    H20E C20B H20F . . 109.5 ?
    C1A O2A C8A . . 117.1(5) ?
    C9A O3A C11A . . 109.1(3) ?
    C11A O4A C10A . . 105.8(4) ?
    C1B O2B C8B . . 119.5(5) ?
    C11B O3B C9B . . 109.2(3) ?
    C11B O4B C10B . . 106.0(4) ?
loop_
    _geom_torsion_atom_site_label_1
    _geom_torsion_atom_site_label_2
    _geom_torsion_atom_site_label_3
    _geom_torsion_atom_site_label_4
    _geom_torsion_site_symmetry_1
    _geom_torsion_site_symmetry_2
    _geom_torsion_site_symmetry_3
    _geom_torsion_site_symmetry_4
    _geom_torsion
    _geom_torsion_publ_flag
    O1A C1A C2A C7A . . . . -176.4(7) ?
    O2A C1A C2A C7A . . . . 5.4(9) ?
    O1A C1A C2A C3A . . . . 1.6(10) ?
    O2A C1A C2A C3A . . . . -176.6(6) ?
    C7A C2A C3A C4A . . . . -1.5(10) ?
    C1A C2A C3A C4A . . . . -179.6(6) ?
    C2A C3A C4A C5A . . . . 1.7(10) ?
    C3A C4A C5A C6A . . . . -1.7(10) ?
    C3A C4A C5A Br1A . . . . -179.5(5) ?
    C4A C5A C6A C7A . . . . 1.5(10) ?
    Br1A C5A C6A C7A . . . . 179.3(5) ?
    C3A C2A C7A C6A . . . . 1.3(10) ?
    C1A C2A C7A C6A . . . . 179.2(6) ?
    C5A C6A C7A C2A . . . . -1.2(10) ?
    O2A C8A C9A O3A . . . . -170.9(4) ?
    O2A C8A C9A C10A . . . . 74.2(6) ?
    O3A C9A C10A O4A . . . . -23.3(5) ?
    C8A C9A C10A O4A . . . . 94.1(5) ?
    O4A C11A C12A C13A . . . . 65.0(5) ?
    O3A C11A C12A C13A . . . . -179.0(4) ?
    C16A C11A C12A C13A . . . . -57.5(6) ?
    C11A C12A C13A C20A . . . . 177.6(4) ?
    C11A C12A C13A C14A . . . . 55.4(6) ?
    C12A C13A C14A C15A . . . . -55.0(6) ?
    C20A C13A C14A C15A . . . . -177.2(5) ?
    C13A C14A C15A C16A . . . . 57.1(6) ?
    O4A C11A C16A C15A . . . . -66.9(5) ?
    O3A C11A C16A C15A . . . . 177.2(4) ?
    C12A C11A C16A C15A . . . . 56.5(5) ?
    O4A C11A C16A C17A . . . . 61.9(5) ?
    O3A C11A C16A C17A . . . . -54.1(5) ?
    C12A C11A C16A C17A . . . . -174.7(4) ?
    C14A C15A C16A C11A . . . . -57.0(5) ?
    C14A C15A C16A C17A . . . . 173.2(4) ?
    C11A C16A C17A C19A . . . . 150.3(4) ?
    C15A C16A C17A C19A . . . . -82.6(5) ?
    C11A C16A C17A C18A . . . . -85.5(6) ?
    C15A C16A C17A C18A . . . . 41.6(6) ?
    O1B C1B C2B C7B . . . . 175.2(7) ?
    O2B C1B C2B C7B . . . . -3.2(9) ?
    O1B C1B C2B C3B . . . . -2.9(10) ?
    O2B C1B C2B C3B . . . . 178.7(6) ?
    C7B C2B C3B C4B . . . . 1.0(10) ?
    C1B C2B C3B C4B . . . . 179.1(6) ?
    C2B C3B C4B C5B . . . . 0.2(10) ?
    C3B C4B C5B C6B . . . . -1.7(10) ?
    C3B C4B C5B Br1B . . . . 178.4(5) ?
    C4B C5B C6B C7B . . . . 1.9(10) ?
    Br1B C5B C6B C7B . . . . -178.1(5) ?
    C3B C2B C7B C6B . . . . -0.7(10) ?
    C1B C2B C7B C6B . . . . -178.8(6) ?
    C5B C6B C7B C2B . . . . -0.7(10) ?
    O2B C8B C9B O3B . . . . 179.1(4) ?
    O2B C8B C9B C10B . . . . 63.7(6) ?
    O3B C9B C10B O4B . . . . -22.7(5) ?
    C8B C9B C10B O4B . . . . 95.5(5) ?
    O4B C11B C12B C13B . . . . 64.6(5) ?
    O3B C11B C12B C13B . . . . -179.6(4) ?
    C16B C11B C12B C13B . . . . -57.9(5) ?
    C11B C12B C13B C20B . . . . 176.8(4) ?
    C11B C12B C13B C14B . . . . 54.1(6) ?
    C20B C13B C14B C15B . . . . -174.8(4) ?
    C12B C13B C14B C15B . . . . -53.0(6) ?
    C13B C14B C15B C16B . . . . 55.9(6) ?
    C14B C15B C16B C11B . . . . -56.9(5) ?
    C14B C15B C16B C17B . . . . 172.5(4) ?
    O4B C11B C16B C15B . . . . -65.8(5) ?
    O3B C11B C16B C15B . . . . 178.7(4) ?
    C12B C11B C16B C15B . . . . 58.0(5) ?
    O4B C11B C16B C17B . . . . 64.0(5) ?
    O3B C11B C16B C17B . . . . -51.5(5) ?
    C12B C11B C16B C17B . . . . -172.1(4) ?
    C15B C16B C17B C18B . . . . 44.4(7) ?
    C11B C16B C17B C18B . . . . -83.1(6) ?
    C15B C16B C17B C19B . . . . -79.0(5) ?
    C11B C16B C17B C19B . . . . 153.6(4) ?
    O1A C1A O2A C8A . . . . 5.8(10) ?
    C2A C1A O2A C8A . . . . -176.0(5) ?
    C9A C8A O2A C1A . . . . -106.5(6) ?
    C8A C9A O3A C11A . . . . -118.0(4) ?
    C10A C9A O3A C11A . . . . 3.2(5) ?
    O4A C11A O3A C9A . . . . 18.3(5) ?
    C16A C11A O3A C9A . . . . 137.0(4) ?
    C12A C11A O3A C9A . . . . -101.4(4) ?
    O3A C11A O4A C10A . . . . -34.0(5) ?
    C16A C11A O4A C10A . . . . -153.0(4) ?
    C12A C11A O4A C10A . . . . 84.2(5) ?
    C9A C10A O4A C11A . . . . 35.1(5) ?
    O1B C1B O2B C8B . . . . -4.0(10) ?
    C2B C1B O2B C8B . . . . 174.5(6) ?
    C9B C8B O2B C1B . . . . 146.1(6) ?
    O4B C11B O3B C9B . . . . 18.4(5) ?
    C12B C11B O3B C9B . . . . -101.4(4) ?
    C16B C11B O3B C9B . . . . 136.4(4) ?
    C8B C9B O3B C11B . . . . -119.0(4) ?
    C10B C9B O3B C11B . . . . 2.8(5) ?
    O3B C11B O4B C10B . . . . -33.6(5) ?
    C12B C11B O4B C10B . . . . 84.1(5) ?
    C16B C11B O4B C10B . . . . -152.3(4) ?
    C9B C10B O4B C11B . . . . 34.6(5) ?
loop_
    _geom_hbond_atom_site_label_D
    _geom_hbond_atom_site_label_H
    _geom_hbond_atom_site_label_A
    _geom_hbond_site_symmetry_A
    _geom_hbond_distance_DH
    _geom_hbond_distance_HA
    _geom_hbond_distance_DA
    _geom_hbond_angle_DHA
    C3A H3A O1B 1_545 0.95 2.61 3.295(8) 129.2
    C13B H13B O3B 1_545 1.00 2.69 3.541(6) 142.8
    C15B H15C O3B 1_545 0.99 2.62 3.484(6) 145.2
    C8A H8A1 O4A 1_565 0.99 2.68 3.452(8) 134.9
    C15A H15A O3A 1_545 0.99 2.59 3.486(6) 150.4
    C3B H3B O1A 1_565 0.95 2.51 3.195(8) 128.8
    C8B H8B1 O4B 1_565 0.99 2.56 3.394(8) 142.5
data_global
_journal_date_recd_electronic     2011-02-01
_journal_date_accepted     2011-02-20
_journal_name_full     'Acta Crystallographica, Section E'
_journal_year     2011
_journal_volume     67
_journal_issue      3
_journal_page_first     o733
_journal_page_last     o734
_journal_paper_category     QO
_journal_coeditor_code     TK2718
_publ_contact_author_name     'Anthony Kiessling'
_publ_contact_author_address
;
Department of Chemistry and Physics
Mansfield University
Mansfield, PA 16933
;
_publ_contact_author_email     akiessli@mansfield.edu
_publ_contact_author_fax     '570-662-4107'
_publ_contact_author_phone     '570-662-4546'
_publ_section_title
;\
[(2<i>R</i>,5<i>R</i>,6<i>S</i>,9<i>R</i>)-6-Isopropyl-9-methyl-1,4-\
dioxaspiro[4.5]decan-2-yl]methyl 4-bromobenzoate, a 4-bromobenzoyl derivative
of a stereoisomer of glycerol menthonide
;
loop_
    _publ_author_name
    _publ_author_footnote
    _publ_author_address
    'Kiessling, Anthony' .
;
Department of Chemistry and Physics
Mansfield University
Mansfield, PA 16933
USA
;
    'Zeller, Matthias' .
;
Youngstown State University,
One University Plaza
Youngstown
Ohio 44555-3663
USA
;
