# Supplementary material for: [(2R,5R,6S,9R)-6-Isopropyl-9-methyl-1,4-dioxaspiro­[4.5]decan-2-yl]methyl 4-bromo­benzoate
Source: Acta Crystallogr Sect E Struct Rep Online. 2011 Feb 26;67(Pt 3):o733–4. doi: 10.1107/S1600536811006428 (PMC3051951; doi:10.1107/S1600536811006428)
Supplement: Supplementary file 2 [file e-67-0o733-Isup2.hkl]

# 
# h,k,l, Fc-squared, Fo-squared, sigma(Fo-squared) and status flag 
# 
data_I
_shelx_title ' 10mz085_0m1 in C2' 
_shelx_refln_list_code          4 
_shelx_F_calc_maximum      439.09 
_exptl_crystal_F_000      1712.00 
_reflns_d_resolution_high  0.7500 
 
loop_ 
 _symmetry_equiv_pos_as_xyz 
 'x, y, z' 
 '-x, y, -z' 
 'x+1/2, y+1/2, z' 
 '-x+1/2, y+1/2, -z' 
 
_cell_length_a    42.9756 
_cell_length_b     5.5763 
_cell_length_c    16.0718 
_cell_angle_alpha  90.000 
_cell_angle_beta   92.618 
_cell_angle_gamma  90.000 
 
_shelx_F_squared_multiplier     1.000 
 
loop_ 
 _refln_index_h 
 _refln_index_k 
 _refln_index_l 
 _refln_F_squared_calc 
 _refln_F_squared_meas 
 _refln_F_squared_sigma 
 _refln_observed_status 
   1  -7   0       33.16      246.35    216.99 o 
   3  -7   0      583.37      630.26    292.77 o 
   5  -7   0     1493.51     1972.97    435.04 o 
  19  -7   0      279.46      465.61    291.60 o 
   0  -6   0      136.75       28.22    211.64 o 
   2  -6   0      430.58      766.61    279.84 o 
   4  -6   0       19.15      213.99    218.70 o 
   6  -6   0      129.75      757.45    171.17 o 
   8  -6   0      180.38      156.86    291.60 o 
  10  -6   0      476.23      498.53    152.98 o 
  12  -6   0     2758.58     3432.44    309.23 o 
  14  -6   0     1981.28     3454.43    392.71 o 
  16  -6   0      840.09     1286.41    196.79 o 
  18  -6   0      443.30      395.59    156.51 o 
  20  -6   0     1877.10     2663.39    280.09 o 
  22  -6   0     3103.99     4336.96    344.15 o 
  24  -6   0      325.38      242.94    159.01 o 
  26  -6   0      698.60      883.67    193.24 o 
  28  -6   0      186.76      588.29    197.35 o 
  30  -6   0       11.94       17.94    174.56 o 
  32  -6   0       47.73       59.37    171.16 o 
   1  -5   0      253.18      253.97    209.29 o 
   3  -5   0     2249.95     2553.81    357.44 o 
   5  -5   0     1916.38     2311.60    326.87 o 
   7  -5   0      992.24     1037.14    278.66 o 
   9  -5   0    11272.71    10737.02    516.25 o 
  11  -5   0     5815.89     5973.77    342.53 o 
  13  -5   0       82.13       81.29    119.21 o 
  15  -5   0     1721.24     2023.70    212.66 o 
  17  -5   0     5463.79     5531.81    339.68 o 
  19  -5   0     3132.03     3066.17    267.33 o 
  21  -5   0      236.10      382.26    146.97 o 
  23  -5   0     5019.49     4809.04    335.09 o 
  25  -5   0     6574.59     6287.40    379.49 o 
  27  -5   0     2013.88     1639.07    217.60 o 
  29  -5   0      165.13      103.20    144.64 o 
  31  -5   0     1861.58     2239.49    250.82 o 
  33  -5   0      693.44      537.27    174.95 o 
  35  -5   0      499.11      431.99    178.11 o 
  37  -5   0     1939.94     1883.28    256.71 o 
  39  -5   0     1676.81     1931.28    264.34 o 
  41  -5   0      438.63      344.37    195.76 o 
   4  -4   0     2649.26     3517.96    348.03 o 
   6  -4   0     4484.83     4773.70    383.31 o 
   8  -4   0      215.82      110.52    157.56 o 
  10  -4   0     1745.62     1395.08    164.59 o 
  12  -4   0     1188.10     1403.69    202.24 o 
  14  -4   0      950.49      543.80    172.84 o 
  16  -4   0      372.04      509.65    129.82 o 
  18  -4   0     1028.68     1259.23    169.51 o 
  20  -4   0      387.60      311.34    125.20 o 
  22  -4   0      629.71      983.69    162.93 o 
  24  -4   0      590.12      588.50    152.09 o 
  26  -4   0     1093.85     1144.15    181.04 o 
  28  -4   0     5218.60     4781.80    339.36 o 
  30  -4   0    10341.53     8637.09    453.00 o 
  32  -4   0     1144.46     1200.22    193.71 o 
  34  -4   0      139.24       30.78    137.86 o 
  36  -4   0     1236.22     1524.61    216.19 o 
  38  -4   0       92.58      -52.05    140.68 o 
  40  -4   0      743.73      817.26    192.66 o 
  42  -4   0       71.75       10.78    259.85 o 
  44  -4   0      188.02      136.73    180.60 o 
  46  -4   0      152.44      293.99    268.08 o 
  48  -4   0     1220.47     1115.69    251.36 o 
   5  -3   0    17319.98    14887.82    935.93 o 
   7  -3   0     1519.27     1457.98    218.70 o 
   9  -3   0    10031.41     9025.34    602.00 o 
  11  -3   0    12424.03    11548.85    509.65 o 
  13  -3   0      274.53      124.25    102.29 o 
  15  -3   0     5613.77     5001.01    281.00 o 
  17  -3   0    12955.54    11810.48    542.07 o 
  19  -3   0     6512.07     5832.00    325.90 o 
  21  -3   0       53.89      -41.17     97.05 o 
  23  -3   0     8590.18     7798.28    403.97 o 
  25  -3   0    11438.61    10056.96    489.65 o 
  27  -3   0      819.51      914.20    152.55 o 
  29  -3   0     3990.55     3623.14    280.96 o 
  31  -3   0     9525.71     8100.49    435.51 o 
  33  -3   0     4264.28     4014.11    305.62 o 
  35  -3   0       20.25      -66.11    123.98 o 
  37  -3   0     3320.31     2944.24    276.41 o 
  39  -3   0     4748.95     4472.96    350.83 o 
  41  -3   0      130.38      264.87    157.62 o 
  43  -3   0     2950.18     2974.34    296.52 o 
  45  -3   0     4952.06     5128.15    384.49 o 
  47  -3   0     1526.03     1329.28    240.70 o 
  49  -3   0      139.56     -172.68    172.68 o 
  51  -3   0     2636.68     2586.28    312.25 o 
   4  -2   0    32413.48    37484.09   2085.85 o 
   6  -2   0    71258.07    80075.82   4131.72 o 
   8  -2   0     4812.61     5262.82    413.88 o 
  10  -2   0     1391.65     1619.95    136.99 o 
  12  -2   0     6050.31     6686.63    372.46 o 
  14  -2   0    37995.27    39968.80   1489.87 o 
  16  -2   0    14459.04    14897.25    925.34 o 
  18  -2   0    16110.99    17104.44    720.82 o 
  20  -2   0    26421.43    26356.44   1117.41 o 
  22  -2   0     9866.31    10315.88    468.91 o 
  24  -2   0     3268.27     3657.84    239.55 o 
  26  -2   0     2131.12     2008.07    236.33 o 
  28  -2   0    14124.48    14032.11    637.67 o 
  30  -2   0     7609.20     7189.90    465.61 o 
  32  -2   0      203.56      294.44    126.88 o 
  34  -2   0     7017.71     7060.70    405.47 o 
  36  -2   0    10989.49    10407.59    506.95 o 
  38  -2   0     1120.58     1200.24    281.01 o 
  40  -2   0     4550.99     4583.20    337.15 o 
  42  -2   0     3672.60     4187.70    334.91 o 
  44  -2   0     2194.29     2617.07    268.82 o 
  46  -2   0      390.39      271.11    277.49 o 
  48  -2   0     4015.53     3955.66    341.63 o 
  50  -2   0      574.35      614.83    191.98 o 
  52  -2   0      554.89      764.01    204.99 o 
  54  -2   0     2354.73     3058.80    322.49 o 
   3  -1   0    15681.34    14490.40    780.72 o 
   5  -1   0    13866.75    12167.05    693.71 o 
   7  -1   0      683.16      662.62     73.11 o 
   9  -1   0     5345.33     4645.08    221.94 o 
  11  -1   0    11762.67    10067.95    503.24 o 
  13  -1   0     5478.04     4669.30    231.06 o 
  15  -1   0        7.38      -56.49     56.49 o 
  17  -1   0     1043.38      956.90    106.38 o 
  19  -1   0     1185.11     1215.77    123.47 o 
  21  -1   0      352.03      396.12     47.86 o 
  23  -1   0      169.24       58.57     53.26 o 
  25  -1   0      243.26      308.58     49.28 o 
  27  -1   0      372.52      440.90     55.55 o 
  29  -1   0     1936.29     1774.83    176.94 o 
  31  -1   0     1901.81     1764.28    183.76 o 
  33  -1   0      104.00      195.34    115.72 o 
  35  -1   0     1937.59     1836.27    200.55 o 
  37  -1   0     6361.79     5527.61    571.43 o 
  39  -1   0     5862.08     4973.46    329.46 o 
  41  -1   0     1045.54      910.38    173.00 o 
  43  -1   0      129.91      157.04    157.56 o 
  45  -1   0     1617.00     1449.98    212.94 o 
  47  -1   0      657.13      936.42    400.94 o 
  49  -1   0       59.93      166.64    259.85 o 
  51  -1   0      243.11      150.55    251.62 o 
  53  -1   0      590.52      477.98    223.40 o 
  55  -1   0      128.29      332.09    200.55 o 
   4   0   0    12504.69    13005.71    417.22 o 
   6   0   0     8673.35     9212.56    301.78 o 
   8   0   0    30914.27    32655.18   1043.51 o 
  10   0   0    10170.03    10698.12    433.96 o 
  12   0   0     3750.51     3609.08    258.43 o 
  14   0   0    51315.34    54746.11   1750.84 o 
  16   0   0    21872.98    23617.30    772.35 o 
  18   0   0     2659.98     2677.17    147.69 o 
  20   0   0    32626.01    33580.48   1093.65 o 
  22   0   0    15398.35    15851.40    540.92 o 
  24   0   0      159.82      224.90     57.12 o 
  26   0   0    18957.43    19145.04    650.27 o 
  28   0   0    15013.50    14946.58    521.01 o 
  30   0   0     3610.28     3890.51    196.53 o 
  32   0   0     2716.64     3113.61    207.27 o 
  34   0   0    26600.46    27843.49    938.38 o 
  36   0   0    37044.82    38455.18   1579.41 o 
  38   0   0     3188.78     3763.57    279.82 o 
  40   0   0     4548.34     5190.36    334.35 o 
  42   0   0    18949.76    17890.21    804.47 o 
  44   0   0      545.46     1098.98    176.26 o 
  46   0   0     6038.90     6055.37    370.41 o 
  48   0   0     5958.40     6488.36    394.24 o 
  50   0   0     9846.13    10252.39    540.36 o 
  52   0   0       10.45      188.31    157.51 o 
  54   0   0     2603.59     2777.21    467.96 o 
  56   0   0     3280.29     4150.53    562.03 o 
   1   1   0     1808.87     1547.48     54.45 o 
   3   1   0    15547.58    13350.23    343.42 o 
   5   1   0    14054.08    11829.12    304.44 o 
   7   1   0      702.05      672.79     51.30 o 
   9   1   0     5574.39     4622.26    175.55 o 
  11   1   0    11489.02     9919.45    341.43 o 
  13   1   0     5490.07     4711.81    183.85 o 
  15   1   0       14.41       -6.33     43.27 o 
  17   1   0     1233.66     1218.25     86.46 o 
  19   1   0     1278.10     1325.07     93.35 o 
  21   1   0      392.73      496.64     68.77 o 
  23   1   0      198.31      150.30     59.51 o 
  25   1   0      233.75      212.60     64.37 o 
  27   1   0      326.29      387.90     72.52 o 
  29   1   0     1895.47     1602.17    133.96 o 
  31   1   0     1894.26     1659.59    129.72 o 
  33   1   0       75.18       54.44     74.74 o 
  35   1   0     1853.50     1856.05    176.97 o 
  37   1   0     6305.64     5682.20    260.06 o 
  39   1   0     5804.24     5016.14    244.59 o 
  41   1   0     1060.63     1227.08    173.75 o 
  43   1   0       90.43       13.41    123.91 o 
  45   1   0     1724.69     1922.50    368.02 o 
  47   1   0      649.54      524.40    284.54 o 
  49   1   0       95.30      117.58    263.38 o 
  51   1   0      280.66      225.75    275.13 o 
  53   1   0      617.84      444.45    286.89 o 
  55   1   0      135.64      289.24    296.30 o 
   0   2   0    24554.57    26306.51    860.25 o 
   2   2   0    18522.85    18475.59    434.35 o 
   4   2   0    33046.94    36751.44    922.44 o 
   6   2   0    68458.84    72811.92   1827.47 o 
   8   2   0     6178.69     6421.00    182.67 o 
  10   2   0     1572.17     1836.39     86.60 o 
  12   2   0     8382.40     9415.90    306.32 o 
  14   2   0    33717.80    35316.01   1206.24 o 
  16   2   0    14863.57    14998.98    514.44 o 
  18   2   0    15739.57    16879.65    580.68 o 
  20   2   0    27522.68    27765.10    906.53 o 
  22   2   0     9733.05    10076.39    375.86 o 
  24   2   0     3098.97     3651.08    180.89 o 
  26   2   0     1720.94     1833.96    133.20 o 
  28   2   0    14503.22    14344.37    513.58 o 
  30   2   0     7611.85     7518.81    305.32 o 
  32   2   0      342.13      310.33    152.44 o 
  34   2   0     7883.09     8146.29    436.66 o 
  36   2   0     9636.53     9523.90    495.75 o 
  38   2   0     1050.33     1104.68    188.13 o 
  40   2   0     4232.70     4021.89    416.23 o 
  42   2   0     4210.76     4299.41    319.70 o 
  44   2   0     2148.97     2000.36    236.74 o 
  46   2   0      314.52       23.52    268.08 o 
  48   2   0     4444.65     4362.17    536.16 o 
  50   2   0      317.76      291.60    286.89 o 
  52   2   0      636.02      526.75    308.06 o 
  54   2   0     2195.02     2285.73    456.21 o 
   1   3   0     5412.08     4861.33    148.91 o 
   3   3   0    20849.53    19056.70    500.51 o 
   5   3   0    17430.90    15528.82    412.54 o 
   7   3   0     1513.16     1757.97     91.03 o 
   9   3   0    10029.28     9059.41    260.43 o 
  11   3   0    12504.31    11233.14    350.97 o 
  13   3   0      398.29      336.56     67.48 o 
  15   3   0     5593.46     5131.22    221.05 o 
  17   3   0    13126.19    11907.21    430.54 o 
  19   3   0     6537.75     6291.02    257.63 o 
  21   3   0       63.50      111.31     61.25 o 
  23   3   0     8735.35     8152.53    320.96 o 
  25   3   0    11303.08    10022.36    384.37 o 
  27   3   0      823.15      964.05    160.30 o 
  29   3   0     3884.75     3523.03    278.49 o 
  31   3   0     9667.35     8435.26    443.96 o 
  33   3   0     4404.81     4053.69    312.61 o 
  35   3   0       62.22       11.02    116.54 o 
  37   3   0     3399.63     3284.15    540.86 o 
  39   3   0     4657.62     4716.55    386.83 o 
  41   3   0      206.61      239.37    139.88 o 
  43   3   0     3036.93     2826.61    280.48 o 
  45   3   0     4811.70     4489.53    773.67 o 
  47   3   0     1580.73     1792.76    240.70 o 
  49   3   0      105.10      -37.63    272.78 o 
   0   4   0     5341.07     5953.08    278.54 o 
   2   4   0     3358.08     3491.96    148.89 o 
   4   4   0     2603.52     3156.29    140.65 o 
   6   4   0     4577.06     4061.69    161.48 o 
   8   4   0      246.60      189.62     66.23 o 
  10   4   0     1744.03     1842.62    115.83 o 
  12   4   0     1127.03     1374.74    101.53 o 
  14   4   0      953.04      686.84     92.52 o 
  16   4   0      388.41      178.43    122.51 o 
  18   4   0     1056.21     1290.94    180.36 o 
  20   4   0      442.56      166.71    125.56 o 
  22   4   0      611.04      601.21    151.21 o 
  24   4   0      626.02      647.23    153.27 o 
  26   4   0      970.95      964.11    218.70 o 
  28   4   0     5256.63     4555.30    580.84 o 
  30   4   0    10196.06     8047.08    453.11 o 
  32   4   0     1181.11      967.21    242.21 o 
  34   4   0      171.16     -122.19    122.19 o 
  36   4   0     1262.80     1196.83    238.68 o 
  38   4   0      130.70      225.24    146.23 o 
  40   4   0      637.91      764.49    344.51 o 
  42   4   0       75.02      174.82    159.22 o 
  44   4   0      153.65       30.29    158.35 o 
  46   4   0      154.17      -16.59    163.91 o 
  48   4   0     1270.31      707.92    215.99 o 
   1   5   0      419.44      535.21     90.21 o 
   3   5   0     2799.78     3258.29    154.79 o 
   5   5   0     1888.24     2439.14    148.68 o 
   7   5   0     1003.11      843.55    120.51 o 
   9   5   0    10825.27    10394.96    453.71 o 
  11   5   0     5905.96     5653.88    271.91 o 
  13   5   0      258.57      -38.29    212.82 o 
  15   5   0     1597.67     1615.91    201.99 o 
  17   5   0     5466.75     5813.14    350.43 o 
  19   5   0     3268.61     3245.95    281.67 o 
  21   5   0      247.93      189.15    132.90 o 
  23   5   0     5193.65     5094.47    347.48 o 
  25   5   0     6347.82     6079.62    400.37 o 
  27   5   0     1846.06     1933.31    233.27 o 
  29   5   0      157.17      229.58    156.81 o 
  31   5   0     1761.24     1936.53    250.22 o 
  33   5   0      770.41      857.17    191.79 o 
  35   5   0      501.97      933.74    200.87 o 
  37   5   0     2033.72     2076.07    267.70 o 
  39   5   0     1799.30     2215.91    278.82 o 
  41   5   0      376.83      507.70    193.46 o 
   0   6   0      195.10      343.33    183.42 o 
   2   6   0      642.22      791.99    157.31 o 
   4   6   0       42.46      190.48    128.00 o 
   6   6   0      352.46      851.01    217.34 o 
   8   6   0      491.60      895.14    166.81 o 
  10   6   0      480.76      417.53    149.93 o 
  12   6   0     2787.19     3551.99    324.52 o 
  14   6   0     1409.47     2518.09    265.21 o 
  16   6   0      935.56     1442.86    217.75 o 
  18   6   0      356.13      405.58    161.81 o 
  20   6   0     2108.18     3488.45    399.77 o 
  22   6   0     2952.48     3972.55    345.85 o 
  24   6   0      276.38       48.96    237.51 o 
  26   6   0      564.06      456.30    185.26 o 
  28   6   0      267.77     1205.46    344.51 o 
  30   6   0       32.71      -41.27    318.64 o 
  32   6   0       39.36      -22.79    168.37 o 
   1   7   0       66.77     -115.05    138.94 o 
   3   7   0      567.21      754.86    282.19 o 
   5   7   0     1403.75     1420.35    324.52 o 
   7   7   0       55.99     -174.02    174.02 o 
   9   7   0      113.62      -30.57    216.34 o 
  11   7   0       28.43       84.69    215.17 o 
  13   7   0       66.49       55.08    166.96 o 
  15   7   0      329.55      347.49    243.39 o 
  17   7   0      169.50      191.72    185.13 o 
  19   7   0      368.17      344.04    196.62 o 
 -19  -7   1     1300.89     2103.38    422.11 o 
 -17  -7   1     1160.16     1696.82    269.13 o 
 -15  -7   1       45.22      268.08    312.76 o 
 -13  -7   1      148.56       42.33    305.70 o 
 -11  -7   1     1056.48     1596.72    385.66 o 
  -9  -7   1     1361.58     1326.29    355.09 o 
  -7  -7   1      123.03      197.53    275.13 o 
  -5  -7   1      201.89      587.89    315.11 o 
  -3  -7   1     5730.46     7068.83    632.57 o 
  -1  -7   1       29.43      119.93    275.13 o 
   1  -7   1      391.08      907.71    355.09 o 
   3  -7   1       41.46     -246.92    275.13 o 
   5  -7   1     1774.27     2219.89    435.04 o 
 -32  -6   1       32.43     -125.99    164.44 o 
 -30  -6   1       57.37      -72.24    285.72 o 
 -28  -6   1     1150.86     1200.80    217.66 o 
 -26  -6   1     1438.06     1578.06    234.01 o 
 -24  -6   1      325.02      202.82    178.72 o 
 -22  -6   1      478.45      681.01    431.51 o 
 -20  -6   1      804.94      928.27    187.88 o 
 -18  -6   1       36.99       22.00    246.92 o 
 -16  -6   1     1907.08     1915.01    235.96 o 
 -14  -6   1     3486.55     3776.85    317.55 o 
 -12  -6   1      915.83      985.55    185.15 o 
 -10  -6   1      163.17       86.69    129.56 o 
  -8  -6   1     2096.97     2271.77    239.03 o 
  -6  -6   1     3770.00     4256.35    458.56 o 
  -4  -6   1     1208.11     1566.15    303.35 o 
  -2  -6   1      800.57     1067.90    206.42 o 
   0  -6   1     1615.23     2253.15    473.84 o 
   2  -6   1      158.29      348.03    223.40 o 
   4  -6   1      237.12      129.34    209.29 o 
   6  -6   1     1111.76     1448.57    289.24 o 
   8  -6   1      881.19      993.55    210.47 o 
  10  -6   1       40.96      -88.45    119.86 o 
  12  -6   1      869.03     1208.89    420.93 o 
  14  -6   1     2051.61     2143.28    236.05 o 
  16  -6   1      428.41      415.19    197.53 o 
  18  -6   1      384.79      152.42    191.65 o 
  20  -6   1     1516.36     1666.10    380.96 o 
  22  -6   1     1503.27     1725.97    230.25 o 
  24  -6   1      232.92       65.84    199.88 o 
  26  -6   1      648.70      467.96    235.16 o 
  28  -6   1     1437.32     1316.88    319.81 o 
  30  -6   1       75.97      183.42    242.21 o 
  32  -6   1      255.69      442.10    237.51 o 
 -41  -5   1       83.09       41.95    316.29 o 
 -39  -5   1      941.37     1312.10    282.19 o 
 -37  -5   1     1049.11     1068.68    210.47 o 
 -35  -5   1      230.55      107.83    157.02 o 
 -33  -5   1      503.94      799.45    192.80 o 
 -31  -5   1     2333.36     2676.75    268.82 o 
 -29  -5   1     1614.58     1742.92    224.18 o 
 -27  -5   1      108.74      394.45    161.08 o 
 -25  -5   1      891.45     1129.81    212.82 o 
 -23  -5   1      315.65      555.72    163.63 o 
 -21  -5   1      279.95      291.60    147.99 o 
 -19  -5   1       22.68      177.47    185.77 o 
 -17  -5   1     2216.88     2797.03    512.64 o 
 -15  -5   1      896.29      863.81    165.66 o 
 -13  -5   1     6095.95     5765.38    348.29 o 
 -11  -5   1      396.08      938.28    244.56 o 
  -9  -5   1     4808.45     6177.59    493.83 o 
  -7  -5   1    12518.01    11513.31    766.61 o 
  -5  -5   1      411.78      611.41    230.45 o 
  -3  -5   1     1019.96     1624.94    301.00 o 
   1  -5   1      832.14     1169.07    161.59 o 
   3  -5   1      115.06      147.47    175.19 o 
   5  -5   1       72.96      288.04    115.77 o 
   7  -5   1     1879.40     1668.39    237.51 o 
   9  -5   1     2186.68     3213.50    255.81 o 
  11  -5   1     8305.42     8988.03    444.80 o 
  13  -5   1      582.34      439.70    179.90 o 
  15  -5   1      412.26      675.13    145.15 o 
  17  -5   1      378.07      543.28    148.96 o 
  19  -5   1     1183.44     1486.55    196.41 o 
  21  -5   1      530.31      395.06    174.02 o 
  23  -5   1      559.80     1021.14    208.11 o 
  25  -5   1     1783.06     2022.72    235.49 o 
  27  -5   1      509.67      451.50    154.64 o 
  29  -5   1     1668.81     1232.90    197.69 o 
  31  -5   1      563.69      316.29    156.38 o 
  33  -5   1      252.57      379.31    166.57 o 
  35  -5   1      362.31      109.43    198.71 o 
  37  -5   1      292.99      390.22    177.03 o 
  39  -5   1      580.05     1056.30    219.69 o 
  41  -5   1      575.00      237.24    195.26 o 
 -48  -4   1     2807.34     2679.90    327.72 o 
 -46  -4   1      375.78      393.98    195.44 o 
 -44  -4   1     1060.81      907.66    221.61 o 
 -42  -4   1     4574.70     4708.74    456.21 o 
 -40  -4   1     3027.09     2890.90    298.06 o 
 -38  -4   1       86.17      170.06    158.36 o 
 -36  -4   1     4824.94     5037.60    375.75 o 
 -34  -4   1     5949.49     5700.04    383.42 o 
 -32  -4   1      173.55      244.95    146.21 o 
 -30  -4   1     3324.62     3121.06    281.00 o 
 -28  -4   1     5996.94     5505.33    489.13 o 
 -26  -4   1     5118.39     5068.52    329.11 o 
 -24  -4   1        7.95      -53.56    120.79 o 
 -22  -4   1     9725.66     9171.04    472.02 o 
 -20  -4   1    13763.18    12816.94    601.11 o 
 -18  -4   1     1690.65     1867.77    203.57 o 
 -16  -4   1     3732.31     4038.83    372.72 o 
 -14  -4   1     8802.49     8381.01    599.65 o 
 -12  -4   1     2470.29     3365.10    355.09 o 
 -10  -4   1      743.36      484.42    199.88 o 
  -8  -4   1    11499.15    10553.87    745.45 o 
  -6  -4   1    11569.75    10586.79    717.23 o 
  -4  -4   1      267.36      206.94    181.07 o 
   4  -4   1     5689.46     5650.83    427.99 o 
   6  -4   1    16398.91    15272.79    693.71 o 
   8  -4   1    12642.31    10905.07    500.43 o 
  10  -4   1     2012.53     1886.64    177.83 o 
  12  -4   1     4042.57     3913.38    263.12 o 
  14  -4   1    10382.17     9355.23    464.70 o 
  16  -4   1     2629.55     2677.97    301.00 o 
  18  -4   1      852.79      875.33    152.74 o 
  20  -4   1     8023.47     7328.13    391.38 o 
  22  -4   1     5781.40     5554.64    329.99 o 
  24  -4   1       31.52      -18.10    112.74 o 
  26  -4   1     6410.26     6189.08    356.53 o 
  28  -4   1    10796.84     9700.79    492.12 o 
  30  -4   1     2684.37     2524.49    248.25 o 
  32  -4   1      521.46      592.54    160.30 o 
  34  -4   1     3338.90     3361.37    389.19 o 
  36  -4   1     1931.82     2109.80    240.98 o 
  38  -4   1       70.64      162.57    152.09 o 
  40  -4   1     2982.22     2964.20    295.96 o 
  42  -4   1     4121.46     4156.33    367.48 o 
  44  -4   1      340.65      283.72    178.65 o 
  46  -4   1      831.65      573.62    217.61 o 
  48  -4   1     1531.01     1280.86    269.51 o 
 -51  -3   1      617.80      940.04    372.72 o 
 -49  -3   1       48.41     -150.05    150.05 o 
 -47  -3   1      113.22      411.54    186.45 o 
 -45  -3   1     1089.33      875.67    209.05 o 
 -43  -3   1      260.76      257.92    259.85 o 
 -41  -3   1      929.41     1137.15    206.90 o 
 -39  -3   1     1128.09     1424.48    210.66 o 
 -37  -3   1      769.65      975.67    187.56 o 
 -35  -3   1        3.28       18.56    129.29 o 
 -33  -3   1     2671.14     2498.39    250.82 o 
 -31  -3   1     1444.34     1474.94    189.01 o 
 -29  -3   1     3590.35     3628.41    278.49 o 
 -27  -3   1     2789.57     2476.30    226.93 o 
 -25  -3   1     3990.82     3843.03    452.68 o 
 -23  -3   1      417.68      406.92    145.80 o 
 -21  -3   1      112.65      141.97    106.47 o 
 -19  -3   1     2251.44     2867.78    226.14 o 
 -17  -3   1      299.44      327.12    168.14 o 
 -15  -3   1     3536.18     3708.43    343.33 o 
 -13  -3   1      210.95      110.52    150.50 o 
 -11  -3   1    15197.92    14833.73    933.58 o 
  -9  -3   1      716.33     1046.45    209.29 o 
  -7  -3   1    27135.67    29961.41   1688.43 o 
  -5  -3   1     8043.16     8239.92    505.59 o 
   5  -3   1     5831.94     5486.22    404.47 o 
   7  -3   1     9418.71     9961.52    455.53 o 
   9  -3   1     9058.14     9060.47    399.07 o 
  11  -3   1      898.90      846.80    117.01 o 
  13  -3   1      230.78      260.78     94.74 o 
  15  -3   1      825.84      984.30    131.36 o 
  17  -3   1     4532.33     4447.23    258.47 o 
  19  -3   1     1146.82     1016.84    140.50 o 
  21  -3   1     1261.26     1564.96    170.49 o 
  23  -3   1     3391.30     3311.36    252.34 o 
  25  -3   1      819.45      709.10    140.44 o 
  27  -3   1       95.87      -33.26    110.07 o 
  29  -3   1     2765.02     2633.59    560.85 o 
  31  -3   1     3954.68     3803.68    470.31 o 
  33  -3   1     1659.55     1561.25    203.80 o 
  35  -3   1     1415.25     1425.64    200.87 o 
  37  -3   1     2324.76     2630.95    255.13 o 
  39  -3   1     1110.64      848.16    182.46 o 
  41  -3   1     2457.21     2225.75    318.64 o 
  43  -3   1     3494.80     3608.91    332.45 o 
  45  -3   1       35.25       51.12    159.99 o 
  47  -3   1      769.49      778.95    213.85 o 
  49  -3   1     1381.91      847.54    273.96 o 
  51  -3   1     1674.99     1533.91    332.75 o 
 -54  -2   1     1099.75     1006.88    281.01 o 
 -52  -2   1        7.78     -106.29    152.62 o 
 -50  -2   1     2449.03     1833.52    410.35 o 
 -48  -2   1     3081.16     3228.73    304.86 o 
 -46  -2   1      724.60      708.24    183.06 o 
 -44  -2   1      349.62      321.10    164.00 o 
 -42  -2   1     1962.03     1845.90    232.77 o 
 -40  -2   1     1141.53     1072.05    186.32 o 
 -38  -2   1      645.08      608.01    209.29 o 
 -36  -2   1     6456.29     5489.22    350.83 o 
 -34  -2   1     6539.91     5074.08    333.43 o 
 -32  -2   1      542.92      425.92    130.80 o 
 -30  -2   1     2378.55     1899.76    221.05 o 
 -28  -2   1     6144.24     5526.16    310.11 o 
 -26  -2   1     3298.82     3013.11    234.01 o 
 -24  -2   1      320.28      326.11    108.04 o 
 -22  -2   1     9475.01     7585.02    384.10 o 
 -20  -2   1     9676.37     8228.37    298.80 o 
 -18  -2   1       22.69      115.45     84.75 o 
 -16  -2   1    16215.88    15331.67    644.34 o 
 -14  -2   1    29647.21    27847.35   1566.15 o 
 -12  -2   1    12115.27    11160.57    681.96 o 
 -10  -2   1      570.95      863.03    159.91 o 
  -8  -2   1     9818.21     8881.90    573.78 o 
  -6  -2   1    16846.52    15376.95    910.06 o 
  -4  -2   1       59.16       47.03    108.17 o 
   4  -2   1      348.08      188.13     96.41 o 
   6  -2   1     7828.27     6732.59    310.93 o 
   8  -2   1     5630.23     4729.50    333.92 o 
  10  -2   1       51.96      116.62     77.60 o 
  12  -2   1     7909.93     6992.39    331.70 o 
  14  -2   1    16125.57    14547.47    606.05 o 
  16  -2   1     4187.98     3691.90    219.75 o 
  18  -2   1     2348.99     1854.88    156.28 o 
  20  -2   1    12395.18    10166.03    475.49 o 
  22  -2   1     8281.96     7002.89    399.77 o 
  24  -2   1      325.69      394.66    109.00 o 
  26  -2   1     3826.77     3421.77    242.77 o 
  28  -2   1     5397.34     4685.32    284.33 o 
  30  -2   1      813.59      777.01    144.63 o 
  32  -2   1     1910.76     1804.83    194.74 o 
  34  -2   1     9259.65     8141.91    626.69 o 
  36  -2   1     3950.05     3880.91    293.81 o 
  38  -2   1       35.96      -26.67    123.73 o 
  40  -2   1     2986.91     2844.00    276.41 o 
  42  -2   1     2916.96     2688.96    274.56 o 
  44  -2   1      486.62      456.75    157.51 o 
  46  -2   1     1006.86      760.78    190.30 o 
  48  -2   1     3708.17     3887.29    336.15 o 
  50  -2   1     1784.44     1725.71    251.36 o 
  52  -2   1      143.21     -185.77    185.77 o 
  54  -2   1      394.72      410.90    203.57 o 
 -55  -1   1     1270.69     1587.49    257.80 o 
 -53  -1   1     3645.30     4112.23    354.90 o 
 -51  -1   1     4028.15     4610.19    591.42 o 
 -49  -1   1      685.57      908.70    196.60 o 
 -47  -1   1     1432.19     1671.97    220.88 o 
 -45  -1   1     9300.39     9374.35    507.40 o 
 -43  -1   1     5279.43     5595.78    361.74 o 
 -41  -1   1     2682.13     3189.88    272.32 o 
 -39  -1   1     3216.73     3500.41    281.40 o 
 -37  -1   1      449.41      531.46    251.62 o 
 -35  -1   1     1365.05     1510.65    183.56 o 
 -33  -1   1     4597.05     4563.77    316.54 o 
 -31  -1   1    21666.71    21670.89    876.07 o 
 -29  -1   1     6017.09     6416.06    298.98 o 
 -27  -1   1     6419.48     6711.39    261.89 o 
 -25  -1   1    24969.84    25038.00    802.09 o 
 -23  -1   1     3988.99     3522.43    170.60 o 
 -21  -1   1      459.06      619.20     62.23 o 
 -19  -1   1     2630.90     2326.93    121.74 o 
 -17  -1   1    36018.41    38194.22   1263.29 o 
 -15  -1   1    21892.53    23023.54    726.90 o 
 -13  -1   1    26170.43    28292.32    918.04 o 
 -11  -1   1    66034.16    69924.08   3522.66 o 
  -9  -1   1    36417.43    39311.27   2471.51 o 
  -7  -1   1    18819.89    20312.90   1138.16 o 
  -5  -1   1   132480.28   158061.08   8011.81 o 
   1  -1   1    53482.22    56745.84   2899.49 o 
   3  -1   1   164058.22   185650.55   7780.18 o 
   5  -1   1    18726.32    20655.41    915.38 o 
   7  -1   1    41932.14    44241.37   1770.04 o 
   9  -1   1    47935.43    50156.70   1870.65 o 
  11  -1   1    23831.27    25027.62    900.41 o 
  13  -1   1     2405.60     2490.82    171.17 o 
  15  -1   1     4323.69     4199.80    195.12 o 
  17  -1   1     7941.18     7368.03    404.89 o 
  19  -1   1     7139.26     6582.94    314.27 o 
  21  -1   1    11135.29    12032.88    534.59 o 
  23  -1   1    49551.95    52396.63   2034.37 o 
  25  -1   1    26771.00    28734.45   1196.32 o 
  27  -1   1      146.03       58.01     91.76 o 
  29  -1   1     5861.51     5755.60    348.29 o 
  31  -1   1    31292.73    30874.87   1213.80 o 
  33  -1   1    10009.47     9526.48    572.61 o 
  35  -1   1     4397.01     5030.59    322.17 o 
  37  -1   1    21619.27    21725.78    995.89 o 
  39  -1   1     4462.50     5000.76    315.68 o 
  41  -1   1     1610.04     1318.92    191.50 o 
  43  -1   1     1224.79     1346.13    204.49 o 
  45  -1   1    12834.34    12466.36    631.34 o 
  47  -1   1     1433.53     1711.67    225.82 o 
  49  -1   1     1944.37     2021.96    245.10 o 
  51  -1   1     5964.76     5993.05    487.95 o 
  53  -1   1     1948.78     2249.47    262.56 o 
  55  -1   1      228.97      635.77    207.57 o 
 -56   0   1        0.38      406.82    319.81 o 
 -54   0   1        7.55      101.12    291.60 o 
 -52   0   1       26.60      128.30    153.48 o 
 -50   0   1        1.69      -30.12    137.87 o 
 -48   0   1        0.35       85.97    135.68 o 
 -46   0   1      214.58      227.24    137.45 o 
 -44   0   1        7.74     -144.55    195.18 o 
 -42   0   1        3.99      -92.34    215.17 o 
 -40   0   1       16.69      -26.72    115.23 o 
 -38   0   1       14.31       22.36    104.34 o 
 -36   0   1        4.74      -93.48     93.48 o 
 -34   0   1       14.79       -7.69     61.48 o 
 -32   0   1        0.43       51.57     63.23 o 
 -30   0   1        1.24       30.75     54.95 o 
 -28   0   1        3.66       30.59     73.17 o 
 -26   0   1       49.19       -2.92     44.64 o 
 -24   0   1        0.35       67.89     46.16 o 
 -22   0   1        0.74      -41.97     41.97 o 
 -20   0   1       86.31       66.63     46.17 o 
 -18   0   1       60.47       20.00     46.28 o 
 -16   0   1       12.10       37.17     40.25 o 
 -14   0   1      103.85       67.54     41.06 o 
 -12   0   1       14.70       17.39     38.10 o 
 -10   0   1      104.54      154.08     37.96 o 
  -8   0   1        6.61       -9.35     29.26 o 
  -6   0   1        2.34       65.73     25.82 o 
  -4   0   1       21.62       34.24     17.23 o 
  -2   0   1        5.98        7.19     12.07 o 
   0   0   1       80.17       94.34     29.39 o 
   2   0   1        8.04       -4.70     16.63 o 
   4   0   1       50.16      104.13     27.04 o 
   6   0   1        2.17       42.06     23.92 o 
   8   0   1        1.80       18.22     28.81 o 
  10   0   1       67.02      117.58     35.62 o 
  12   0   1       11.58       34.19     34.87 o 
  14   0   1       11.65       17.94     37.75 o 
  16   0   1      124.39      170.92     60.79 o 
  18   0   1        0.27       19.74     52.87 o 
  20   0   1       57.92      102.59     48.98 o 
  22   0   1       19.45       82.90     78.29 o 
  24   0   1        7.44      -38.10     44.86 o 
  26   0   1       14.58      -45.60     74.61 o 
  28   0   1       46.49       -9.31     50.58 o 
  30   0   1       88.02        5.66     89.57 o 
  32   0   1       78.60       -8.49     60.08 o 
  34   0   1       59.03      -96.07     96.07 o 
  36   0   1       41.07      -95.30     95.30 o 
  38   0   1       19.90      -26.47    107.89 o 
  40   0   1      213.85      137.30    125.16 o 
  42   0   1       11.44      136.63    123.21 o 
  44   0   1        0.62      -48.75    162.26 o 
  46   0   1        0.66     -121.61    121.61 o 
  48   0   1       60.86      223.91    154.03 o 
  50   0   1        3.56       97.81    149.21 o 
  52   0   1        1.97      -49.62    156.31 o 
  54   0   1       21.91      231.42    174.01 o 
  56   0   1        0.06       72.90    310.41 o 
 -55   1   1     1366.50     1333.34    380.96 o 
 -53   1   1     3485.59     3548.53    512.64 o 
 -51   1   1     3798.01     4646.71    562.03 o 
 -49   1   1      711.28      616.11    308.06 o 
 -47   1   1     1459.31     2130.53    383.31 o 
 -45   1   1     9345.70    10417.48    764.26 o 
 -43   1   1     5226.77     5296.81    415.05 o 
 -41   1   1     2404.67     2804.83    297.47 o 
 -39   1   1     3565.25     3615.93    208.31 o 
 -37   1   1     1717.20     1815.22    142.04 o 
 -35   1   1     1289.98     1409.21    125.35 o 
 -33   1   1     6183.26     5993.06    247.68 o 
 -31   1   1    20237.98    19496.76    697.28 o 
 -29   1   1     5531.63     5884.58    255.70 o 
 -27   1   1     5987.43     6562.72    269.04 o 
 -25   1   1    23277.91    22954.15    802.59 o 
 -23   1   1     4889.68     4578.38    185.82 o 
 -21   1   1      469.83      600.89     70.37 o 
 -19   1   1     2880.35     2755.22    133.77 o 
 -17   1   1    39977.91    40192.15   1268.30 o 
 -15   1   1    19689.47    21327.41    727.45 o 
 -13   1   1    26605.15    28375.80    919.84 o 
 -11   1   1    59142.95    60994.84   2013.73 o 
  -9   1   1    43225.94    45417.20   1224.77 o 
  -7   1   1    19350.57    19811.39    559.81 o 
  -5   1   1   128354.23   140878.86   4579.67 o 
  -3   1   1     6143.88     6808.63    181.10 o 
  -1   1   1     1936.17     2028.72     65.76 o 
   1   1   1    48114.75    52182.00   1306.10 o 
   3   1   1   174109.42   192812.61   5209.74 o 
   5   1   1    22779.40    24803.41    747.03 o 
   7   1   1    43804.27    45594.93   1247.98 o 
   9   1   1    43421.74    46077.61   1525.02 o 
  11   1   1    20029.95    20622.26    729.87 o 
  13   1   1     3398.55     3583.92    144.11 o 
  15   1   1     3352.20     2924.10    148.69 o 
  17   1   1    10812.02    10682.91    335.57 o 
  19   1   1     6688.20     6325.73    247.70 o 
  21   1   1    11176.41    12307.38    430.95 o 
  23   1   1    48812.77    50077.12   1651.69 o 
  25   1   1    28696.00    29464.54    970.49 o 
  27   1   1      206.18      217.57     86.20 o 
  29   1   1     7271.73     7475.98    284.07 o 
  31   1   1    28954.87    27956.87    975.30 o 
  33   1   1    10440.77    10683.69    394.58 o 
  35   1   1     4565.59     4675.00    233.28 o 
  37   1   1    20704.57    20737.13    737.69 o 
  39   1   1     3585.37     4190.31    230.58 o 
  41   1   1     1927.45     1940.16    277.49 o 
  43   1   1     1728.86     1957.10    213.54 o 
  45   1   1    13135.71    13385.93    631.13 o 
  47   1   1     1351.57     1605.43    211.25 o 
  49   1   1     2147.35     1881.26    369.20 o 
  51   1   1     5595.72     5667.29    616.11 o 
  53   1   1     1737.09      867.73    340.98 o 
  55   1   1      240.69      -87.01    272.78 o 
 -54   2   1     1095.08      677.25    338.63 o 
 -52   2   1        3.22       79.95    284.54 o 
 -50   2   1     2570.49     1864.80    395.06 o 
 -48   2   1     3062.65     1996.49    390.36 o 
 -46   2   1      628.21      564.38    282.19 o 
 -44   2   1      410.33      446.34    142.22 o 
 -42   2   1     2101.30     2137.09    223.66 o 
 -40   2   1     1320.01     1572.47    403.30 o 
 -38   2   1      646.98      492.90    135.72 o 
 -36   2   1     6429.29     6442.60    354.35 o 
 -34   2   1     6598.07     6431.45    344.53 o 
 -32   2   1      585.99      539.59     91.01 o 
 -30   2   1     2442.76     2302.05    151.69 o 
 -28   2   1     6200.98     5208.08    235.83 o 
 -26   2   1     3277.75     3213.25    171.84 o 
 -24   2   1      291.05      317.03    152.32 o 
 -22   2   1     9445.20     8090.64    304.89 o 
 -20   2   1     9410.84     7827.73    302.34 o 
 -18   2   1       34.90       97.73     51.17 o 
 -16   2   1    15844.96    14833.41    513.24 o 
 -14   2   1    29694.64    26755.04    888.39 o 
 -12   2   1    12181.83    10850.81    332.37 o 
 -10   2   1      761.57     1075.70     67.46 o 
  -8   2   1     9688.24     9032.54    278.34 o 
  -6   2   1    16519.66    15230.39    397.12 o 
  -4   2   1       42.83       94.19     34.75 o 
  -2   2   1    14664.70    13030.36    313.99 o 
   0   2   1    26015.98    22398.82    521.39 o 
   2   2   1     9905.51     8584.32    216.86 o 
   4   2   1      332.19      296.17     48.77 o 
   6   2   1     8036.92     6950.84    220.67 o 
   8   2   1     6014.09     5287.09    174.33 o 
  10   2   1       25.33       52.88     40.04 o 
  12   2   1     8162.51     7136.09    226.12 o 
  14   2   1    15969.64    13983.24    490.63 o 
  16   2   1     4203.83     3994.02    179.99 o 
  18   2   1     2319.71     2030.01    211.32 o 
  20   2   1    12656.10    10832.32    388.06 o 
  22   2   1     8372.13     7644.38    292.90 o 
  24   2   1      336.88      386.48     79.63 o 
  26   2   1     3712.21     3327.04    182.29 o 
  28   2   1     5669.45     4874.84    226.70 o 
  30   2   1      811.73      754.22    101.29 o 
  32   2   1     1909.21     1825.10    145.21 o 
  34   2   1     8804.62     7575.86    350.64 o 
  36   2   1     4017.45     3577.60    213.28 o 
  38   2   1       40.28      -18.39     78.68 o 
  40   2   1     3103.58     3206.56    264.17 o 
  42   2   1     2814.56     2852.27    262.78 o 
  44   2   1      405.06      402.12    275.13 o 
  46   2   1      965.44      533.81    286.89 o 
  48   2   1     3682.15     3412.14    491.48 o 
  50   2   1     1815.01     1855.39    390.36 o 
  52   2   1      163.10       23.52    289.24 o 
  54   2   1      407.92      404.47    312.76 o 
 -51   3   1      404.32      371.55    312.76 o 
 -49   3   1       62.85      111.97    170.31 o 
 -47   3   1      113.58      171.22    145.72 o 
 -45   3   1      982.69     1289.24    302.18 o 
 -43   3   1      261.42      182.38    172.84 o 
 -41   3   1      801.21      727.37    165.49 o 
 -39   3   1     1139.42     1406.25    197.65 o 
 -37   3   1     1116.83     1214.46    188.49 o 
 -35   3   1        2.90       52.72    123.52 o 
 -33   3   1     3470.77     3336.09    274.36 o 
 -31   3   1      800.06      720.72    162.73 o 
 -29   3   1     3340.31     3516.92    278.52 o 
 -27   3   1     2499.05     2493.55    233.62 o 
 -25   3   1     4140.47     4112.06    292.60 o 
 -23   3   1      564.23      661.72    140.50 o 
 -21   3   1       87.64      120.70     58.21 o 
 -19   3   1     2616.77     3098.41    233.67 o 
 -17   3   1      840.09      995.15     87.11 o 
 -15   3   1     3363.32     3856.33    183.96 o 
 -13   3   1      170.45      251.71     53.39 o 
 -11   3   1    15409.94    15144.19    457.09 o 
  -9   3   1      793.85     1336.02     77.99 o 
  -7   3   1    27051.02    28770.43    740.84 o 
  -5   3   1     6238.43     6722.61    208.46 o 
  -3   3   1    14887.61    16207.63    431.27 o 
  -1   3   1     8653.55     8943.29    235.06 o 
   1   3   1     5796.84     6005.04    171.80 o 
   3   3   1     7796.42     7617.20    227.29 o 
   5   3   1     5737.39     5482.58    199.06 o 
   7   3   1     9657.56    10282.63    322.05 o 
   9   3   1     8099.66     8252.20    276.28 o 
  11   3   1      679.09      685.79     70.73 o 
  13   3   1      295.12      297.49     60.42 o 
  15   3   1      714.24      708.78     88.31 o 
  17   3   1     4516.04     4356.44    205.57 o 
  19   3   1     1217.79     1303.28    113.51 o 
  21   3   1     1266.46     1429.56    121.82 o 
  23   3   1     3656.21     3764.41    199.03 o 
  25   3   1      817.44      754.52     98.28 o 
  27   3   1       74.22      108.70     79.36 o 
  29   3   1     3020.54     3446.50    264.25 o 
  31   3   1     3702.33     3660.36    290.48 o 
  33   3   1     1564.23     1300.17    191.15 o 
  35   3   1     1509.02     1755.17    216.34 o 
  37   3   1     1869.15     2053.56    233.70 o 
  39   3   1     1024.28      954.52    170.51 o 
  41   3   1     2523.82     2314.54    459.73 o 
  43   3   1     3935.87     4242.67    720.76 o 
  45   3   1      127.23       24.30    129.92 o 
  47   3   1      613.37      577.65    177.49 o 
  49   3   1     1264.21      903.00    338.63 o 
  51   3   1     1816.82     1347.45    369.20 o 
 -48   4   1     2995.89     3008.74    317.58 o 
 -46   4   1      329.65      417.83    188.71 o 
 -44   4   1     1140.44     1410.41    237.35 o 
 -42   4   1     4355.28     4069.35    489.13 o 
 -40   4   1     2946.20     2910.07    286.96 o 
 -38   4   1       51.24       23.14    264.55 o 
 -36   4   1     4777.78     5272.61    681.96 o 
 -34   4   1     6304.84     5747.88    369.91 o 
 -32   4   1      165.10       60.60    142.16 o 
 -30   4   1     3423.08     3740.32    455.03 o 
 -28   4   1     5713.60     5302.33    409.17 o 
 -26   4   1     4865.82     4689.18   1226.35 o 
 -24   4   1       28.93       58.15    120.53 o 
 -22   4   1     9835.78     9259.58    477.15 o 
 -20   4   1    13708.59    12564.59    603.43 o 
 -18   4   1     1619.43     1425.14    186.93 o 
 -16   4   1     3837.74     3772.52    497.36 o 
 -14   4   1     8582.34     8355.55    477.37 o 
 -12   4   1     2748.48     2977.28    152.78 o 
 -10   4   1      760.24      830.69     75.71 o 
  -8   4   1    12103.51    11388.27    324.06 o 
  -6   4   1    11268.23    10537.56    307.48 o 
  -4   4   1      219.58      155.14     56.71 o 
  -2   4   1     5868.02     5418.30    186.30 o 
   0   4   1    15501.18    14465.58    365.70 o 
   2   4   1     4092.40     4045.01    179.38 o 
   4   4   1     5585.45     5227.93    206.99 o 
   6   4   1    16837.88    14873.64    465.00 o 
   8   4   1    12274.11    10784.64    352.85 o 
  10   4   1     1941.61     1822.74    134.83 o 
  12   4   1     4085.73     4026.50    176.53 o 
  14   4   1    10483.24     9895.34    323.08 o 
  16   4   1     2621.97     2601.76    172.27 o 
  18   4   1      929.90     1033.78    109.62 o 
  20   4   1     7964.74     7424.01    404.87 o 
  22   4   1     5785.49     5651.64    341.46 o 
  24   4   1       39.91      -19.30    144.62 o 
  26   4   1     6506.62     6082.92    370.63 o 
  28   4   1    10866.74     9678.60    505.46 o 
  30   4   1     2542.45     2302.71    245.26 o 
  32   4   1      535.03      491.45    157.94 o 
  34   4   1     3340.85     3225.66    293.45 o 
  36   4   1     1951.87     1820.47    235.25 o 
  38   4   1       81.38      153.92    153.56 o 
  40   4   1     2697.83     2853.93    289.13 o 
  42   4   1     4526.11     4789.66    375.40 o 
  44   4   1      399.73      388.60    174.43 o 
  46   4   1      967.82      915.60    215.10 o 
  48   4   1     1416.23     1543.99    257.74 o 
 -41   5   1      108.32      -87.03    144.52 o 
 -39   5   1      875.76     1245.17    222.99 o 
 -37   5   1      999.23     1252.79    224.53 o 
 -35   5   1      219.57     -100.74    152.48 o 
 -33   5   1      610.45      638.62    185.88 o 
 -31   5   1     2203.44     2648.63    280.48 o 
 -29   5   1     1539.49     1354.65    213.67 o 
 -27   5   1       63.00       66.40    132.90 o 
 -25   5   1      626.40      722.72    174.50 o 
 -23   5   1      382.56      762.57    285.72 o 
 -21   5   1      261.61      221.62    217.52 o 
 -19   5   1       83.31      155.23    132.74 o 
 -17   5   1     2528.65     2818.24    259.75 o 
 -15   5   1      818.82      850.28    163.78 o 
 -13   5   1     5988.84     5782.13    349.08 o 
 -11   5   1      181.66      299.34    136.08 o 
  -9   5   1     5055.43     5587.00    268.75 o 
  -7   5   1    12586.64    10719.40    368.48 o 
  -5   5   1      227.66      339.26     85.32 o 
  -3   5   1      923.67     1648.70    131.77 o 
  -1   5   1       42.25      134.61     85.85 o 
   1   5   1      830.04     1189.61    126.26 o 
   3   5   1      306.85      359.91     83.02 o 
   5   5   1      101.71      203.94     77.84 o 
   7   5   1     1907.62     1877.05    132.93 o 
   9   5   1     1991.46     3016.14    169.40 o 
  11   5   1     8269.22     8413.91    356.67 o 
  13   5   1      470.80      613.58    151.21 o 
  15   5   1      422.18      555.21    185.77 o 
  17   5   1      168.21      197.09    135.14 o 
  19   5   1     1278.27     1530.69    291.60 o 
  21   5   1      533.38      447.67    151.98 o 
  23   5   1      629.77     1048.48    197.53 o 
  25   5   1     2021.19     2413.24    281.01 o 
  27   5   1      464.23      608.92    165.66 o 
  29   5   1     1821.20     1728.75    232.15 o 
  31   5   1      503.88      261.38    159.01 o 
  33   5   1      413.75      341.80    299.83 o 
  35   5   1      355.95      358.76    268.08 o 
  37   5   1      185.96      154.03    356.26 o 
  39   5   1      413.37      283.04    176.45 o 
  41   5   1      690.40      562.71    276.31 o 
 -32   6   1        9.10      -20.60    172.03 o 
 -30   6   1       57.35      152.64    176.80 o 
 -28   6   1     1367.18     1493.87    235.07 o 
 -26   6   1     1406.40     1398.07    233.82 o 
 -24   6   1      389.77      545.76    179.45 o 
 -22   6   1      403.19      495.74    175.40 o 
 -20   6   1      831.32     1024.69    198.45 o 
 -18   6   1       74.37       -1.22    145.43 o 
 -16   6   1     1918.96     1774.12    235.96 o 
 -14   6   1     3390.90     3657.68    307.14 o 
 -12   6   1      819.55      976.05    186.82 o 
 -10   6   1      149.72       53.50    129.41 o 
  -8   6   1     2086.72     1868.10    214.33 o 
  -6   6   1     3734.40     3350.42    241.53 o 
  -4   6   1     1191.09     1064.34    171.17 o 
  -2   6   1      792.68      791.91    126.29 o 
   0   6   1     1593.84     1576.53    206.94 o 
   2   6   1      191.67       65.68    117.92 o 
   4   6   1      201.67      413.33    113.75 o 
   6   6   1     1161.44     1378.05    184.58 o 
   8   6   1     1089.40     1221.68    182.07 o 
  10   6   1       37.31      -99.89    119.69 o 
  12   6   1      996.31     1246.64    199.52 o 
  14   6   1     1943.12     2226.61    250.28 o 
  16   6   1      302.49       80.30    205.76 o 
  18   6   1      367.94      872.98    487.95 o 
  20   6   1     1279.30     1402.35    224.02 o 
  22   6   1     1557.38     1640.05    240.17 o 
  24   6   1      205.79      168.47    308.06 o 
  26   6   1      896.21      707.87    199.02 o 
  28   6   1     1389.53     1436.20    237.78 o 
  30   6   1       43.51      -39.90    154.35 o 
  32   6   1      259.83      479.51    281.01 o 
 -19   7   1     1209.01     1652.43    248.76 o 
 -17   7   1     1514.17     2226.96    274.89 o 
 -15   7   1       47.69      137.80    153.98 o 
 -13   7   1      275.62      138.92    159.32 o 
 -11   7   1     1142.57     2087.74    247.86 o 
  -9   7   1     1125.33     1488.55    345.68 o 
  -7   7   1      131.23      -23.52    225.75 o 
  -5   7   1      218.69      148.15    232.81 o 
  -3   7   1     5669.64     6304.57    590.25 o 
  -1   7   1       81.38     -119.76    140.15 o 
   1   7   1      289.25      509.86    219.87 o 
   3   7   1      274.25      625.52    249.27 o 
   5   7   1     1670.81     1410.94    319.81 o 
   7   7   1      381.10      263.38    209.29 o 
   9   7   1     1724.96     2058.03    256.01 o 
  11   7   1     2676.76     3390.96    318.35 o 
  13   7   1      548.62      407.02    176.80 o 
  15   7   1      177.20      301.38    181.39 o 
  17   7   1      481.90      783.91    210.10 o 
 -17  -7   2     1484.04     1174.96    304.53 o 
 -15  -7   2       76.73      301.67    203.91 o 
 -13  -7   2      211.08      341.66    203.90 o 
 -11  -7   2      523.38      395.06    312.76 o 
  -9  -7   2      474.85      442.10    310.41 o 
  -7  -7   2       86.02      -16.46    270.43 o 
  -5  -7   2       31.49       75.25    279.84 o 
  -3  -7   2       17.50     -204.59    277.49 o 
  -1  -7   2       12.51      112.88    284.54 o 
   1  -7   2      616.72      423.28    326.87 o 
   3  -7   2      478.20      703.12    324.52 o 
   5  -7   2       28.32      806.59    343.33 o 
 -32  -6   2      185.03      107.51    183.06 o 
 -30  -6   2     2057.06     2384.09    281.74 o 
 -28  -6   2      997.75     2055.54    962.97 o 
 -26  -6   2      528.09      286.21    175.40 o 
 -24  -6   2      118.68      116.40    157.97 o 
 -22  -6   2      967.97     1186.29    209.44 o 
 -20  -6   2     1117.00     1930.85    236.74 o 
 -18  -6   2      623.91      281.75    152.93 o 
 -16  -6   2       23.01      399.46    152.55 o 
 -14  -6   2     1412.06     1886.33    262.20 o 
 -12  -6   2      540.20      400.32    155.35 o 
 -10  -6   2     3778.54     3633.18    456.21 o 
  -8  -6   2     7616.01     9667.32    689.01 o 
  -6  -6   2     2415.10     3228.71    427.99 o 
  -4  -6   2      290.79      239.86    230.45 o 
  -2  -6   2      538.26     1125.39    207.77 o 
   0  -6   2     4594.84     6084.42    388.27 o 
   2  -6   2      179.02      660.79    246.92 o 
   4  -6   2     1170.45     1871.85    326.87 o 
   6  -6   2     3467.78     4813.67    484.42 o 
  10  -6   2      214.80       82.31    188.13 o 
  12  -6   2     1430.55     2092.90    305.70 o 
  14  -6   2     2144.39     2415.07    352.74 o 
  16  -6   2      839.54     1347.45    265.73 o 
  18  -6   2      189.17      171.66    188.13 o 
  20  -6   2      530.27      867.73    249.27 o 
  22  -6   2      110.65      235.16    188.13 o 
  24  -6   2      262.69       91.71    185.77 o 
  26  -6   2      128.58      416.23    225.75 o 
  28  -6   2     2017.42     2123.47    376.25 o 
  30  -6   2      802.66      947.68    286.89 o 
  32  -6   2     1630.16     1806.01    369.20 o 
 -41  -5   2     1207.07     1270.65    239.31 o 
 -39  -5   2     3257.69     3293.88    326.76 o 
 -37  -5   2     3674.09     3986.25    355.74 o 
 -35  -5   2      313.07      200.63    163.65 o 
 -33  -5   2     2121.62     2584.00    564.38 o 
 -31  -5   2     3471.69     2968.60    291.54 o 
 -29  -5   2     1147.11      909.57    187.06 o 
 -27  -5   2      249.48      130.25    153.33 o 
 -25  -5   2     3190.42     3993.78    464.44 o 
 -23  -5   2     2919.28     2972.37    275.16 o 
 -21  -5   2       34.70      -15.68    128.14 o 
 -19  -5   2     2243.27     2643.93    356.26 o 
 -17  -5   2     3250.44     3326.40    291.65 o 
 -15  -5   2      443.37      618.46    239.86 o 
 -13  -5   2     3183.64     3532.07    409.17 o 
 -11  -5   2     5753.47     6165.83    503.24 o 
  -9  -5   2      133.47      -89.36    202.24 o 
  -7  -5   2     4007.52     3910.67    432.69 o 
  -5  -5   2    11051.86    10972.45    754.86 o 
  -3  -5   2    12972.15    12491.56    839.51 o 
   1  -5   2     1401.34     1658.26    182.09 o 
   3  -5   2     6402.92     6485.83    408.00 o 
   5  -5   2     2058.41     2351.63    211.60 o 
   7  -5   2      846.57      852.59    171.66 o 
   9  -5   2     7330.49     7020.35    370.80 o 
  11  -5   2    10421.70     9803.81    474.71 o 
  13  -5   2     3031.06     2871.14    240.68 o 
  15  -5   2      809.98     1148.45    164.69 o 
  17  -5   2     3588.08     4128.60    292.43 o 
  19  -5   2      821.20     1066.34    170.40 o 
  21  -5   2      242.80      239.89    139.92 o 
  23  -5   2     3222.33     3264.32    271.01 o 
  25  -5   2     2205.26     2214.86    277.49 o 
  27  -5   2      179.66       -6.64    130.23 o 
  29  -5   2     3089.69     3319.38    290.08 o 
  31  -5   2     4033.40     3658.98    413.88 o 
  33  -5   2      289.71      158.05    168.80 o 
  35  -5   2      699.32      633.51    180.01 o 
  37  -5   2     2493.56     1834.23    359.79 o 
  39  -5   2     1120.09     1105.24    286.89 o 
  41  -5   2       27.07     -185.77    185.77 o 
 -48  -4   2       28.35      134.87    194.00 o 
 -46  -4   2      713.54      890.64    221.49 o 
 -44  -4   2      398.02      489.15    193.19 o 
 -42  -4   2      173.13       -9.76    164.39 o 
 -40  -4   2      690.35      447.27    186.62 o 
 -38  -4   2       97.85      -75.00    161.08 o 
 -36  -4   2      382.28      380.45    286.89 o 
 -34  -4   2      244.69      750.08    191.65 o 
 -32  -4   2      136.91      160.59    148.26 o 
 -30  -4   2     3136.96     3090.57    281.76 o 
 -28  -4   2      740.82      625.86    167.85 o 
 -26  -4   2     9088.87     7312.58    485.60 o 
 -24  -4   2      611.48      898.84    172.05 o 
 -22  -4   2     1249.75     1021.98    172.84 o 
 -20  -4   2      566.74      582.75    219.87 o 
 -18  -4   2      878.57     1380.37    256.32 o 
 -16  -4   2      998.52     1455.62    261.02 o 
 -14  -4   2     1844.70     2236.35    312.76 o 
 -12  -4   2     1805.81     1481.49    265.73 o 
 -10  -4   2     4669.38     4437.42    409.17 o 
  -8  -4   2      301.63      176.37    185.77 o 
  -6  -4   2     4610.53     5561.47    467.96 o 
  -4  -4   2      716.16      705.47    211.64 o 
  -2  -4   2        9.24       68.20     87.01 o 
   0  -4   2     3807.88     3240.47    291.60 o 
   2  -4   2     3136.31     3475.64    308.06 o 
   4  -4   2      609.52      637.49    112.81 o 
   6  -4   2      384.81      672.65    114.13 o 
   8  -4   2     4256.91     3907.91    245.23 o 
  10  -4   2    11360.07    11152.64    520.45 o 
  12  -4   2     4152.36     4761.11    278.43 o 
  14  -4   2     2365.40     3147.33    365.67 o 
  16  -4   2      382.74      636.85    129.57 o 
  18  -4   2      297.98      433.52    120.55 o 
  20  -4   2      173.91       85.49    112.16 o 
  22  -4   2      275.96       75.42    113.68 o 
  24  -4   2     4382.27     4384.31    309.15 o 
  26  -4   2      332.47      624.98    149.32 o 
  28  -4   2     2506.31     2831.92    252.73 o 
  30  -4   2      777.78      908.21    173.47 o 
  32  -4   2      176.57       12.07    130.44 o 
  34  -4   2       67.77       53.20    148.15 o 
  36  -4   2      415.95      299.14    156.46 o 
  38  -4   2      843.40      848.38    191.40 o 
  40  -4   2      237.15       24.28    155.85 o 
  42  -4   2       92.26     -111.18    159.99 o 
  44  -4   2     1130.35     1104.78    459.73 o 
  46  -4   2      542.92      763.88    221.60 o 
 -51  -3   2     1338.69     1276.05    286.89 o 
 -49  -3   2      190.03      -99.07    162.46 o 
 -47  -3   2     3934.97     3661.41    335.27 o 
 -45  -3   2     5568.26     5392.11    403.04 o 
 -43  -3   2     1494.90     1489.01    305.70 o 
 -41  -3   2      410.56      352.80    165.64 o 
 -39  -3   2     4499.95     4723.69    363.32 o 
 -37  -3   2     2763.02     2306.72    276.31 o 
 -35  -3   2       40.68      147.76    164.61 o 
 -33  -3   2     3320.70     3352.05    278.56 o 
 -31  -3   2     8738.22     7646.55    412.38 o 
 -29  -3   2      390.47      275.13    128.59 o 
 -27  -3   2     7933.76     7284.11    396.52 o 
 -25  -3   2    15219.51    13197.38    606.87 o 
 -23  -3   2     8184.60     7385.62    381.59 o 
 -21  -3   2      117.47       73.11    110.74 o 
 -19  -3   2     7554.60     6452.72    500.89 o 
 -17  -3   2    13694.94    12564.46    787.78 o 
 -15  -3   2     1210.85     1032.34    211.64 o 
 -13  -3   2    12807.81    12423.37    808.94 o 
 -11  -3   2    26581.69    24376.43   1439.16 o 
  -9  -3   2     8984.94     7687.30    554.97 o 
  -7  -3   2       45.97      -75.25    136.39 o 
  -5  -3   2     9293.62     8606.76    571.43 o 
  -1  -3   2       21.15       -7.05     70.55 o 
   1  -3   2    11456.74    10003.60    651.39 o 
   3  -3   2    25921.65    23143.84    931.92 o 
   5  -3   2    13397.33    12252.06    514.64 o 
   7  -3   2      595.50      497.67    145.80 o 
   9  -3   2    17263.01    15360.53    639.35 o 
  11  -3   2    15770.59    14475.20    624.35 o 
  13  -3   2      723.00      813.71    151.68 o 
  15  -3   2     6295.54     5674.66    307.28 o 
  17  -3   2    14308.42    13112.22    581.01 o 
  19  -3   2     4757.29     4216.55    255.81 o 
  21  -3   2     1092.35      989.64    218.70 o 
  23  -3   2    11389.16     9815.46    480.42 o 
  25  -3   2    10625.47     9529.32    462.23 o 
  27  -3   2       82.05      141.47    112.16 o 
  29  -3   2     7429.67     6460.84    366.65 o 
  31  -3   2     9297.01     7775.72    492.65 o 
  33  -3   2     2933.68     2523.06    249.27 o 
  35  -3   2      545.59      712.94    166.74 o 
  37  -3   2     5515.72     5584.79    366.76 o 
  39  -3   2     4865.09     5097.13    364.51 o 
  41  -3   2      277.65       16.37    152.93 o 
  43  -3   2     1224.69     1689.98    240.01 o 
  45  -3   2     2467.45     2728.42    283.07 o 
  47  -3   2      523.88      402.86    251.62 o 
  49  -3   2     1220.60      904.81    219.27 o 
  51  -3   2     3580.70     3755.12    360.36 o 
 -54  -2   2     1033.04     1060.40    242.17 o 
 -52  -2   2      114.82       78.96    174.52 o 
 -50  -2   2     1936.94     1910.05    282.19 o 
 -48  -2   2     3125.49     3087.33    299.99 o 
 -46  -2   2     1004.27      978.28    200.01 o 
 -44  -2   2     1480.27     1486.16    244.56 o 
 -42  -2   2     3311.44     3825.23    436.22 o 
 -40  -2   2     3936.61     4389.77    338.50 o 
 -38  -2   2     2617.64     2684.07    260.70 o 
 -36  -2   2     6916.33     6557.04    376.01 o 
 -34  -2   2     8037.42     8294.40    428.39 o 
 -32  -2   2     1554.85     2083.06    259.85 o 
 -30  -2   2       77.97        5.56    113.54 o 
 -28  -2   2     8840.24     8806.77    434.71 o 
 -26  -2   2    12402.56    12142.95    591.13 o 
 -24  -2   2     1065.80     1143.70    136.71 o 
 -22  -2   2    17469.79    18386.65    643.07 o 
 -20  -2   2    22792.45    24616.64    768.13 o 
 -18  -2   2     3422.90     3724.89    345.68 o 
 -16  -2   2      641.18      707.82    162.26 o 
 -12  -2   2    15677.39    18901.96    952.39 o 
 -10  -2   2     1760.10     2262.21    218.70 o 
  -8  -2   2    47587.71    53023.30   2824.24 o 
  -6  -2   2    14484.81    15819.04    935.93 o 
  -4  -2   2     5117.36     5878.94    406.82 o 
  -2  -2   2     3272.81     3186.38    209.29 o 
   0  -2   2     8038.48     8195.24    583.19 o 
   2  -2   2    18443.79    19974.28   1142.87 o 
   4  -2   2     3288.55     3668.87    185.40 o 
   6  -2   2    17126.99    18072.59    757.41 o 
   8  -2   2     9886.40    10052.96    433.91 o 
  10  -2   2      219.62      252.50     70.65 o 
  14  -2   2    11454.11    11504.28    501.17 o 
  16  -2   2    14119.43    15339.32    642.60 o 
  18  -2   2      257.22      221.09     84.61 o 
  20  -2   2     4993.84     4525.17    371.55 o 
  22  -2   2     1093.86     1128.76    143.00 o 
  24  -2   2     6051.78     6499.61    349.14 o 
  26  -2   2    10230.08    10486.82    499.67 o 
  28  -2   2     7236.59     7131.02    410.72 o 
  30  -2   2     4653.45     4604.31    280.96 o 
  32  -2   2     2783.48     2674.92    232.78 o 
  34  -2   2     7266.26     7146.47    359.86 o 
  36  -2   2     7498.00     6636.83    701.94 o 
  38  -2   2     4596.69     4783.56    348.21 o 
  40  -2   2     2940.11     3985.67    310.08 o 
  42  -2   2     3626.88     4075.94    325.69 o 
  44  -2   2      214.75      310.50    162.11 o 
  46  -2   2      526.73      579.34    173.93 o 
  48  -2   2     1103.77     1449.44    227.67 o 
  50  -2   2     1205.23     1457.42    240.40 o 
  52  -2   2       70.26       -1.02    186.39 o 
  54  -2   2     1407.30     1324.41    259.30 o 
 -55  -1   2       80.44       65.84    183.56 o 
 -53  -1   2      580.60      759.66    199.39 o 
 -51  -1   2      614.08      928.28    198.26 o 
 -49  -1   2      155.44      -59.15    140.28 o 
 -47  -1   2      502.56      503.96    195.18 o 
 -45  -1   2     1148.76      813.28    177.54 o 
 -43  -1   2      133.84      309.54    138.72 o 
 -41  -1   2       12.84      -80.55    117.06 o 
 -39  -1   2       49.37       -9.63    114.27 o 
 -37  -1   2        3.31       22.27    109.21 o 
 -35  -1   2     1177.72      983.90    159.87 o 
 -33  -1   2     5063.57     4570.52    294.52 o 
 -31  -1   2     5740.53     5057.53    221.49 o 
 -29  -1   2      776.21      653.02     80.72 o 
 -27  -1   2      757.73      661.46     83.85 o 
 -25  -1   2     2899.16     2571.03    140.44 o 
 -23  -1   2      439.23      326.10     58.96 o 
 -21  -1   2     1998.09     1898.99    135.54 o 
 -19  -1   2    13462.74    11354.45    399.80 o 
 -17  -1   2    16366.47    13928.03    469.75 o 
 -15  -1   2     6007.58     5200.14    234.70 o 
 -13  -1   2     1069.43     1020.04     86.11 o 
 -11  -1   2    10982.54     9547.39    587.89 o 
  -9  -1   2     9125.39     7482.71    486.78 o 
  -7  -1   2     1301.81     1182.84    148.15 o 
  -5  -1   2     1282.95     1410.94    157.56 o 
  -3  -1   2     3771.64     3443.69    155.92 o 
  -1  -1   2     4707.63     4336.30    253.97 o 
   1  -1   2     1224.83     1316.88    112.88 o 
   3  -1   2       96.60      113.44     72.90 o 
   5  -1   2     1085.44     1052.76     78.52 o 
   7  -1   2     4778.63     4168.79    200.69 o 
   9  -1   2     5774.85     5126.05    228.27 o 
  11  -1   2      710.88      768.38     82.20 o 
  13  -1   2     4159.35     3677.36    196.62 o 
  15  -1   2    17717.96    15923.12    661.79 o 
  17  -1   2    18123.04    16394.48    680.92 o 
  19  -1   2     6143.97     5598.22    285.87 o 
  21  -1   2      363.90      375.20     98.09 o 
  23  -1   2     7630.51     6763.05    332.55 o 
  25  -1   2     9088.10     7959.55    381.61 o 
  27  -1   2     2022.87     1778.82    172.05 o 
  29  -1   2      318.95      261.15    106.19 o 
  31  -1   2     1521.21     1496.67    223.40 o 
  33  -1   2     1466.42     1349.09    348.03 o 
  35  -1   2       78.31        1.45    110.73 o 
  37  -1   2      328.02      383.43    136.93 o 
  39  -1   2      364.13       84.36    124.40 o 
  41  -1   2       35.18       27.14    125.70 o 
  43  -1   2      798.44      703.65    169.51 o 
  45  -1   2      793.12      957.31    185.84 o 
  47  -1   2       59.31      -98.77    137.40 o 
  49  -1   2      389.73      575.17    188.13 o 
  51  -1   2      678.98      486.22    181.80 o 
  53  -1   2      380.97      356.98    185.70 o 
  55  -1   2        6.90      -74.67    170.31 o 
 -56   0   2    11343.51    13086.51    994.72 o 
 -54   0   2     5873.68     6972.42    641.98 o 
 -52   0   2     1048.77      884.19    324.52 o 
 -50   0   2     5629.78     5952.09    536.16 o 
 -48   0   2     3047.60     3426.17    296.60 o 
 -46   0   2     1680.87     2086.87    232.19 o 
 -44   0   2      172.03      318.88    140.51 o 
 -42   0   2    10809.47    11577.86    563.72 o 
 -40   0   2    10119.28    10315.98    538.51 o 
 -38   0   2     1098.63     1152.25    160.40 o 
 -36   0   2     3146.33     3368.43    247.53 o 
 -34   0   2     4198.96     4197.27    210.80 o 
 -32   0   2      208.23      286.66     70.90 o 
 -30   0   2    26430.92    25844.21    869.10 o 
 -28   0   2    25977.81    25341.80    848.18 o 
 -26   0   2     8206.28     8925.73    332.21 o 
 -24   0   2      159.73      183.14     87.64 o 
 -22   0   2    66804.09    70885.76   2272.98 o 
 -20   0   2    87412.59    95529.09   3047.78 o 
 -18   0   2    13037.98    14493.73    491.71 o 
 -16   0   2    10291.20    10057.64    350.06 o 
 -14   0   2    39907.00    42771.98   1373.85 o 
 -12   0   2    61554.79    67271.05   2143.65 o 
 -10   0   2    15706.54    16205.96    531.25 o 
  -8   0   2      774.13     1038.29     62.19 o 
  -6   0   2    46067.69    47276.35   1502.45 o 
  -4   0   2     5146.67     5558.76    189.17 o 
  -2   0   2    31767.00    37839.30   1469.92 o 
   0   0   2    27210.77    34533.78   1346.01 o 
   2   0   2    43117.16    51349.76   1996.15 o 
   4   0   2     1333.77     1567.08     90.34 o 
   6   0   2    50630.95    58199.32   2268.83 o 
   8   0   2    55580.68    61856.00   2414.30 o 
  10   0   2     8298.24     9688.43    328.40 o 
  12   0   2    40767.32    43639.66   1399.23 o 
  14   0   2    11221.27    11017.08    375.83 o 
  16   0   2    11979.28    12776.52    434.62 o 
  18   0   2     1994.99     2008.93    111.71 o 
  20   0   2    55088.52    56380.15   1813.69 o 
  22   0   2    14781.97    15080.23    517.73 o 
  24   0   2      221.86      242.84     53.05 o 
  26   0   2    32569.42    32942.89   1086.26 o 
  28   0   2    16902.31    16736.14    580.06 o 
  30   0   2     1842.61     2037.07    133.89 o 
  32   0   2     9384.79     9134.84    350.08 o 
  34   0   2    21086.77    22120.38    946.84 o 
  36   0   2     7731.59     8249.83    425.20 o 
  38   0   2     2913.62     3384.87    266.51 o 
  40   0   2     1046.19      846.73    174.02 o 
  42   0   2     1501.74     1621.84    202.81 o 
  44   0   2       17.69       72.79    121.50 o 
  46   0   2     2791.23     3123.35    505.59 o 
  48   0   2    10187.60     9739.15    523.75 o 
  50   0   2     1171.69     1593.78    227.70 o 
  52   0   2     1018.61     1220.01    210.49 o 
  54   0   2     6757.40     7510.14    464.31 o 
  56   0   2     3141.94     3369.74    328.79 o 
 -55   1   2       87.22     -136.39    303.35 o 
 -53   1   2      499.71      388.01    319.81 o 
 -51   1   2      585.23      602.00    317.46 o 
 -49   1   2      126.61      359.79    286.89 o 
 -47   1   2      499.37      552.62    284.54 o 
 -45   1   2     1182.71     1117.00    317.46 o 
 -43   1   2      127.23      256.32    235.16 o 
 -41   1   2        2.18       16.08     79.61 o 
 -39   1   2      125.93      178.82     81.50 o 
 -37   1   2       58.20      -34.99     70.41 o 
 -35   1   2     1247.64     1312.94    120.72 o 
 -33   1   2     5017.23     4484.08    214.90 o 
 -31   1   2     5675.94     4952.39    225.92 o 
 -29   1   2      784.18      820.78     90.61 o 
 -27   1   2      709.01      637.66     82.20 o 
 -25   1   2     2968.82     2636.28    148.60 o 
 -23   1   2      453.29      434.42     69.52 o 
 -21   1   2     2055.39     1965.32    116.99 o 
 -19   1   2    13454.72    11596.90    400.48 o 
 -17   1   2    16099.82    13756.45    469.39 o 
 -15   1   2     5937.27     4861.00    192.42 o 
 -13   1   2     1024.09     1076.81     63.13 o 
 -11   1   2    10916.80     9647.53    286.66 o 
  -9   1   2     9082.54     7909.77    280.09 o 
  -7   1   2     1287.15     1163.73     75.14 o 
  -5   1   2     1498.18     1550.11     82.94 o 
  -3   1   2     3746.76     3108.57    146.28 o 
  -1   1   2     4674.78     4099.77    137.90 o 
   1   1   2     1344.01     1255.96     68.90 o 
   3   1   2      250.27      244.11     36.66 o 
   5   1   2     1055.82     1037.48     70.26 o 
   7   1   2     4755.22     4406.14    143.43 o 
   9   1   2     5586.73     4782.99    184.64 o 
  11   1   2      693.68      702.11     66.21 o 
  13   1   2     4144.51     3798.25    163.26 o 
  15   1   2    17599.86    15904.58    538.90 o 
  17   1   2    18040.25    16125.82    552.02 o 
  19   1   2     6124.88     5629.61    227.47 o 
  21   1   2      376.93      447.60     69.02 o 
  23   1   2     7630.47     6389.53    257.87 o 
  25   1   2     9057.02     7513.64    297.76 o 
  27   1   2     2077.38     2045.84    135.77 o 
  29   1   2      358.10      309.99    120.93 o 
  31   1   2     1506.47     1370.40    120.77 o 
  33   1   2     1552.61     1494.98    128.46 o 
  35   1   2      134.88      185.42     85.27 o 
  37   1   2      318.05      175.23     81.35 o 
  39   1   2      399.88      582.72    142.81 o 
  41   1   2       41.94      -38.07    130.51 o 
  43   1   2      871.83      866.71    209.29 o 
  45   1   2      728.02      676.71    242.21 o 
  47   1   2       52.00      255.27    165.79 o 
  49   1   2      366.25      283.77    157.88 o 
  51   1   2      643.65      444.45    291.60 o 
  53   1   2      407.55      239.86    293.95 o 
  55   1   2        6.73      322.17    305.70 o 
 -54   2   2     1184.58      992.36    350.38 o 
 -52   2   2       91.62     -223.40    261.02 o 
 -48   2   2     2517.98     2231.64    395.06 o 
 -46   2   2      909.61      801.41    176.21 o 
 -44   2   2      815.50      945.89    173.00 o 
 -42   2   2     4089.00     4347.91    513.82 o 
 -40   2   2     4821.89     4672.68    593.77 o 
 -38   2   2     2996.45     3355.24    265.48 o 
 -36   2   2     6264.92     6395.98    385.66 o 
 -34   2   2     7669.03     7762.79    418.78 o 
 -32   2   2     1488.36     1845.74    196.54 o 
 -30   2   2       35.61       46.81     66.35 o 
 -28   2   2     8504.50     8595.05    334.96 o 
 -26   2   2    13024.71    13740.91    471.91 o 
 -24   2   2     1486.13     1727.39    112.54 o 
 -22   2   2    18266.98    19544.27    646.64 o 
 -20   2   2    19876.92    21301.72    762.28 o 
 -18   2   2     3869.08     4693.87    187.52 o 
 -16   2   2      144.41       52.05     38.62 o 
 -14   2   2    20264.64    22062.26    743.10 o 
 -12   2   2    12528.70    14642.36    538.08 o 
 -10   2   2     1170.85     1388.66    102.57 o 
  -8   2   2    46524.59    49231.89   1388.99 o 
  -6   2   2    14305.94    15596.33    454.34 o 
  -4   2   2     5133.96     5712.67    192.96 o 
  -2   2   2     2570.25     2722.87    106.12 o 
   0   2   2     9864.46    10485.27    274.56 o 
   2   2   2    18090.85    20246.90    581.05 o 
   4   2   2     3168.45     3638.72    140.80 o 
   6   2   2    18201.13    18952.54    540.38 o 
   8   2   2     9996.14    10145.04    309.12 o 
  10   2   2      218.25      213.52     44.33 o 
  12   2   2     2522.12     2959.98    119.17 o 
  14   2   2    11248.71    11654.80    412.43 o 
  16   2   2    13591.86    15037.91    525.08 o 
  18   2   2       31.68      -26.52     57.04 o 
  20   2   2     4339.43     3943.92    239.37 o 
  22   2   2     1845.86     1896.22    127.98 o 
  24   2   2     6152.43     7086.88    284.50 o 
  26   2   2    10182.30    10922.11    406.62 o 
  28   2   2     8972.58     9040.04    337.10 o 
  30   2   2     3785.88     3911.96    217.15 o 
  32   2   2     1919.78     1948.50    156.21 o 
  34   2   2     5578.05     5073.95    262.10 o 
  36   2   2     9742.90     8976.28    529.25 o 
  38   2   2     5076.05     5237.03    521.59 o 
  40   2   2     2824.11     3543.89    227.19 o 
  42   2   2     2886.99     3201.19    280.75 o 
  44   2   2      313.41      329.22    270.43 o 
  46   2   2      351.61       87.01    268.08 o 
  48   2   2     1290.32     1295.72    352.74 o 
  50   2   2     1358.84     1225.17    357.44 o 
  52   2   2       20.68       42.33    277.49 o 
  54   2   2     1789.58      964.15    355.09 o 
 -51   3   2     1267.62      656.09    319.81 o 
 -49   3   2      175.63      267.44    175.12 o 
 -47   3   2     3798.15     3612.37    665.50 o 
 -45   3   2     5602.15     5060.42    832.46 o 
 -43   3   2     1514.27     1153.42    205.58 o 
 -41   3   2      486.02      481.28    156.29 o 
 -39   3   2     4546.86     4586.03    393.89 o 
 -37   3   2     2711.85     2659.67    259.38 o 
 -35   3   2       53.55      -52.43    141.09 o 
 -33   3   2     3148.48     3132.30    272.70 o 
 -31   3   2     8530.78     7213.74    405.72 o 
 -29   3   2      527.90      472.51    137.94 o 
 -27   3   2     7911.94     7388.48    400.74 o 
 -25   3   2    15076.47    12887.95    605.20 o 
 -23   3   2     8095.76     6777.20    374.90 o 
 -21   3   2      163.50      245.43    134.04 o 
 -19   3   2     7697.06     6791.51    352.41 o 
 -17   3   2    13544.99    11890.37    376.10 o 
 -15   3   2     1162.32     1306.17     83.77 o 
 -13   3   2    12526.23    12654.29    390.50 o 
 -11   3   2    26629.14    24223.95    703.71 o 
  -9   3   2     8932.65     8069.42    263.33 o 
  -7   3   2       26.61       20.00     45.74 o 
  -5   3   2     8863.69     8151.78    239.45 o 
  -3   3   2    12948.69    12152.06    338.17 o 
  -1   3   2       88.90       25.27     47.48 o 
   1   3   2    12138.13    10969.80    304.64 o 
   3   3   2    25469.34    22565.47    664.16 o 
   5   3   2    12668.40    11576.17    368.67 o 
   7   3   2      484.84      480.84     64.80 o 
   9   3   2    16633.70    14726.08    451.73 o 
  11   3   2    16262.00    14543.93    440.32 o 
  13   3   2      748.74      739.02     70.25 o 
  15   3   2     6611.51     6143.54    212.80 o 
  17   3   2    14282.50    13110.27    477.13 o 
  19   3   2     4738.05     4450.08    212.72 o 
  21   3   2     1018.75      979.77    107.41 o 
  23   3   2    11544.34    10486.56    508.06 o 
  25   3   2    10407.55     9396.69    373.46 o 
  27   3   2       60.22       11.11     78.10 o 
  29   3   2     7058.65     6821.39    298.61 o 
  31   3   2     9311.06     8961.37    449.51 o 
  33   3   2     2780.77     2501.74    245.49 o 
  35   3   2      478.38      473.67    146.74 o 
  37   3   2     5642.58     5754.58    422.11 o 
  39   3   2     5002.36     4709.50    350.38 o 
  41   3   2      241.46      137.52    230.45 o 
  43   3   2     1402.15     1348.74    516.17 o 
  45   3   2     2498.83     2390.40    657.27 o 
  47   3   2      543.81      103.47    284.54 o 
  49   3   2     1110.50      747.80    324.52 o 
  51   3   2     3624.41     2544.40    489.13 o 
 -48   4   2       35.99      -11.06    175.40 o 
 -46   4   2      781.56      631.99    200.19 o 
 -44   4   2      402.68      213.43    176.80 o 
 -42   4   2      162.75       60.89    162.26 o 
 -40   4   2      719.80      518.43    230.45 o 
 -38   4   2       71.42     -157.56    157.56 o 
 -36   4   2      402.94      205.18    148.81 o 
 -34   4   2      210.06      460.68    163.48 o 
 -32   4   2       91.56       53.12    142.16 o 
 -30   4   2     3197.16     3204.78    288.97 o 
 -28   4   2      684.46      877.02    281.01 o 
 -26   4   2     9304.96     7589.12    416.88 o 
 -24   4   2      606.80     1058.49    418.58 o 
 -22   4   2     1271.46     1153.36    173.76 o 
 -20   4   2      486.47      588.56    142.97 o 
 -18   4   2      811.45     1039.44    162.73 o 
 -16   4   2     1013.53     1274.23    140.83 o 
 -14   4   2     1787.66     2438.41    180.50 o 
 -12   4   2     1941.95     2193.36    189.96 o 
 -10   4   2     4694.93     4661.55    189.60 o 
  -8   4   2      311.00       93.82     84.15 o 
  -6   4   2     4526.70     5534.67    218.61 o 
  -4   4   2      746.66      641.08     84.69 o 
  -2   4   2        8.17      -60.42     60.42 o 
   0   4   2     3859.39     3820.83    156.27 o 
   2   4   2     3138.56     3764.54    178.48 o 
   4   4   2      633.29      578.89     86.33 o 
   6   4   2      362.73      446.40     79.47 o 
   8   4   2     4222.26     4287.76    186.23 o 
  10   4   2    11290.88    11566.32    369.77 o 
  12   4   2     4162.00     4732.96    197.91 o 
  14   4   2     2377.42     3242.22    157.58 o 
  16   4   2      398.00      592.84    100.35 o 
  18   4   2      273.50      419.02     91.58 o 
  20   4   2      175.35      158.60     79.19 o 
  22   4   2      272.14      181.07    126.37 o 
  24   4   2     4463.31     4488.26    482.07 o 
  26   4   2      367.08      464.24    151.29 o 
  28   4   2     2494.16     2862.56    263.24 o 
  30   4   2      789.97     1178.84    186.80 o 
  32   4   2      132.04      224.66    149.32 o 
  34   4   2       76.92     -124.87    124.87 o 
  36   4   2      392.09      521.72    237.51 o 
  38   4   2      815.54      883.62    210.47 o 
  40   4   2      293.61      142.32    156.54 o 
  42   4   2       91.78      122.71    159.02 o 
  44   4   2     1186.55     1021.98    236.33 o 
  46   4   2      529.52      567.28    229.28 o 
 -41   5   2     1102.15     1323.89    242.70 o 
 -39   5   2     3401.71     3397.73    646.68 o 
 -37   5   2     3577.53     4075.40    664.32 o 
 -35   5   2      352.40      224.41    167.18 o 
 -33   5   2     2154.31     2082.68    259.91 o 
 -31   5   2     3386.90     3641.07    317.39 o 
 -29   5   2     1139.70     1185.47    204.51 o 
 -27   5   2      311.91      401.64    433.87 o 
 -25   5   2     3300.04     3695.91    320.59 o 
 -23   5   2     2781.89     2630.62    262.67 o 
 -21   5   2       26.10      -35.08    120.84 o 
 -19   5   2     2083.08     2450.40    439.74 o 
 -17   5   2     3815.04     3942.89    300.85 o 
 -15   5   2      482.94      667.00    209.29 o 
 -13   5   2     3292.59     3432.91    233.32 o 
 -11   5   2     5226.32     5516.10    280.76 o 
  -9   5   2      293.33      544.60    118.53 o 
  -7   5   2     3838.88     3645.55    226.50 o 
  -5   5   2    10928.67    10192.86    353.14 o 
  -3   5   2    12855.56    11896.96    396.66 o 
  -1   5   2     2830.43     2765.14    190.24 o 
   1   5   2     1412.34     1463.53    123.05 o 
   3   5   2     6230.58     6276.02    248.29 o 
   5   5   2     1968.46     2445.87    156.07 o 
   7   5   2      858.46      910.42    132.03 o 
   9   5   2     7134.01     6854.77    263.36 o 
  11   5   2    10120.29     9417.91    331.99 o 
  13   5   2     2938.19     2880.88    259.26 o 
  15   5   2     1023.95     1257.73    231.63 o 
  17   5   2     3863.00     3800.74    309.16 o 
  19   5   2      719.55      513.82    169.31 o 
  21   5   2      264.76      306.88    146.33 o 
  23   5   2     2938.49     2986.63    565.55 o 
  25   5   2     2450.48     2843.15    296.30 o 
  27   5   2      242.79      185.51    149.93 o 
  29   5   2     3211.92     2942.14    294.09 o 
  31   5   2     3852.10     3799.48    442.10 o 
  33   5   2      358.18      562.03    187.90 o 
  35   5   2      618.56      611.47    378.60 o 
  37   5   2     2751.67     2836.60    297.42 o 
  39   5   2      970.90     1040.49    223.40 o 
  41   5   2       42.82       34.96    169.39 o 
 -32   6   2      170.48      194.93    201.06 o 
 -30   6   2     2164.23     2142.20    339.80 o 
 -28   6   2      550.97     1078.68    228.60 o 
 -26   6   2      726.49      888.37    211.18 o 
 -24   6   2      105.20      173.41    165.79 o 
 -22   6   2     1345.18     1918.80    335.10 o 
 -20   6   2      912.80     1023.10    210.34 o 
 -18   6   2      632.48      400.44    164.27 o 
 -16   6   2      145.20       40.86    244.56 o 
 -14   6   2     2078.14     2284.32    247.34 o 
 -12   6   2      368.01      402.67    152.14 o 
 -10   6   2     3624.39     4288.90    332.75 o 
  -8   6   2     7201.98     8104.77    454.27 o 
  -6   6   2     2226.25     3111.12    220.10 o 
  -4   6   2      296.88      210.91    120.66 o 
  -2   6   2      434.61      690.11    161.03 o 
   0   6   2     4559.03     5249.72    272.61 o 
   2   6   2      113.07      212.27    129.41 o 
   4   6   2     1180.88     1643.45    293.14 o 
   6   6   2     3181.76     4327.49    264.66 o 
   8   6   2     2183.98     2995.16    356.26 o 
  10   6   2      218.84      189.66    137.53 o 
  12   6   2     1437.19     1842.84    224.41 o 
  14   6   2     2221.10     3141.15    288.41 o 
  16   6   2      825.51      806.34    187.55 o 
  18   6   2      329.42      150.18    429.16 o 
  20   6   2      671.89     1238.14    212.85 o 
  22   6   2       29.66      327.96    172.05 o 
  24   6   2      263.25      303.87    256.32 o 
  26   6   2       14.94       59.88    169.95 o 
  28   6   2     2454.98     2981.97    307.28 o 
  30   6   2      660.55      350.34    186.15 o 
  32   6   2     1588.16     1382.53    241.90 o 
 -17   7   2     1356.88     1213.41    340.98 o 
 -15   7   2       76.78      265.73    244.56 o 
 -13   7   2      165.53      637.28    277.49 o 
 -11   7   2      520.43      837.16    293.95 o 
  -9   7   2      438.84      710.18    277.49 o 
  -7   7   2       94.84     -216.34    216.34 o 
  -5   7   2       93.31      115.23    225.75 o 
  -3   7   2       33.78     -103.47    242.21 o 
  -1   7   2       27.49      -87.01    223.40 o 
   1   7   2      596.11      319.81    251.62 o 
   3   7   2      539.05      493.83    246.92 o 
   5   7   2       44.15      319.81    225.75 o 
   7   7   2       54.03     -103.47    213.99 o 
   9   7   2       27.64       54.19    145.31 o 
  11   7   2       85.47      -21.93    146.98 o 
  13   7   2      246.49      -61.22    250.44 o 
  15   7   2     1417.31     1283.42    232.63 o 
  17   7   2     1492.65     1482.57    246.89 o 
 -17  -7   3      948.30     2085.84    294.58 o 
 -15  -7   3      479.33      542.04    222.82 o 
 -13  -7   3      462.21      492.32    232.81 o 
 -11  -7   3      794.57     1398.53    249.75 o 
  -9  -7   3      253.12      855.97    317.46 o 
  -7  -7   3      304.43       68.20    277.49 o 
  -5  -7   3      735.29     1594.37    373.90 o 
  -3  -7   3      208.69      385.66    308.06 o 
  -1  -7   3      407.29      646.68    305.70 o 
   1  -7   3      446.40      343.33    319.81 o 
   3  -7   3     1228.24     2259.86    420.93 o 
   5  -7   3      488.54        7.05    310.41 o 
 -32  -6   3      361.29      196.33    181.80 o 
 -30  -6   3     1099.22     1127.89    234.30 o 
 -28  -6   3     2821.83     2742.75    496.18 o 
 -26  -6   3      816.75     1024.28    215.33 o 
 -24  -6   3       71.18      299.88    174.57 o 
 -22  -6   3      408.48      545.19    173.71 o 
 -20  -6   3      588.15      635.84    185.68 o 
 -18  -6   3       21.37      -45.50    138.84 o 
 -16  -6   3     1173.21     1265.06    208.56 o 
 -14  -6   3     1089.48      620.82    256.32 o 
 -12  -6   3       18.87      -79.95    216.34 o 
 -10  -6   3      254.02      199.88    204.59 o 
  -8  -6   3     1546.14     1326.29    317.46 o 
  -6  -6   3     1836.88     2248.11    371.55 o 
  -4  -6   3        3.90      -96.41    221.05 o 
  -2  -6   3     1245.53     1624.94    326.87 o 
   0  -6   3     1258.89     1709.59    350.38 o 
  14  -6   3     1082.65     1211.06    253.97 o 
  16  -6   3       38.86      235.16    185.77 o 
  18  -6   3     2120.19     2245.75    322.17 o 
  20  -6   3     2652.85     2918.30    380.96 o 
  22  -6   3     1206.75     1453.27    291.60 o 
  24  -6   3       65.11     -112.88    162.26 o 
  26  -6   3      687.90      653.74    265.73 o 
  28  -6   3      228.95      296.30    218.70 o 
  30  -6   3      244.49      500.89    253.97 o 
  32  -6   3      117.21      371.55    268.08 o 
 -41  -5   3     1685.11     2229.98    431.51 o 
 -39  -5   3      617.21     1297.82    242.20 o 
 -37  -5   3       39.25      -13.06    155.36 o 
 -35  -5   3       96.65      159.91    174.60 o 
 -33  -5   3      203.08      338.89    270.43 o 
 -31  -5   3      384.20      696.99    185.88 o 
 -29  -5   3      500.36      462.91    179.49 o 
 -27  -5   3      141.80      -12.89    137.29 o 
 -25  -5   3      200.47     -133.43    135.51 o 
 -23  -5   3      364.00      112.70    146.30 o 
 -21  -5   3       98.22     -129.19    129.19 o 
 -19  -5   3     1137.23     1486.20    296.30 o 
 -17  -5   3     1626.50     2088.20    322.17 o 
 -15  -5   3     2686.50     3019.42    395.06 o 
 -13  -5   3      151.47      -89.36    223.40 o 
 -11  -5   3     5609.06     5761.36    533.81 o 
  -9  -5   3     1061.79      785.43    261.02 o 
  -7  -5   3     2005.03     2245.75    348.03 o 
  -5  -5   3      238.84      338.63    242.21 o 
  -3  -5   3      176.07      430.34    253.97 o 
   1  -5   3       85.15       47.03    162.26 o 
   3  -5   3     1861.37     2424.88    210.10 o 
   5  -5   3      795.04      292.97    109.59 o 
   7  -5   3      129.95      221.42    105.52 o 
   9  -5   3     1398.95      998.42    149.93 o 
  11  -5   3     1752.74     1474.40    209.29 o 
  13  -5   3     1033.93      982.78    157.08 o 
  15  -5   3     1290.23     2026.41    203.69 o 
  17  -5   3     2825.78     3938.23    288.97 o 
  19  -5   3      452.67      587.37    145.73 o 
  21  -5   3     1040.69     1205.81    185.88 o 
  23  -5   3      608.72     1142.87    256.32 o 
  25  -5   3     2474.02     2572.62    350.38 o 
  27  -5   3     1483.55     1204.01    277.49 o 
  29  -5   3      100.23      206.94    188.13 o 
  31  -5   3     1750.84     1582.61    315.11 o 
  33  -5   3     2079.23     2753.69    383.31 o 
  35  -5   3     1138.75     1192.25    301.00 o 
  37  -5   3     1291.28     1629.64    324.52 o 
  39  -5   3      218.92      399.77    237.51 o 
  41  -5   3      265.94      176.37    249.27 o 
 -46  -4   3      315.33      563.60    202.18 o 
 -44  -4   3     1221.09     1200.52    239.03 o 
 -42  -4   3     4534.27     4134.68    360.78 o 
 -40  -4   3     1573.10     1283.48    227.79 o 
 -38  -4   3      187.50      205.32    167.40 o 
 -36  -4   3     2941.77     2729.78    371.55 o 
 -34  -4   3     3656.20     3983.77    399.77 o 
 -32  -4   3      296.50      301.80    169.31 o 
 -30  -4   3     2337.37     2058.85    243.50 o 
 -28  -4   3     5157.60     4994.77    365.54 o 
 -26  -4   3      109.07       56.93    133.74 o 
 -24  -4   3     5381.96     4959.04    350.75 o 
 -22  -4   3    14464.68    13321.60    634.36 o 
 -20  -4   3     8806.86     7242.85    583.19 o 
 -18  -4   3       21.23     -171.66    171.66 o 
 -16  -4   3     5965.38     5422.73    463.26 o 
 -14  -4   3    12364.35    10711.42    790.13 o 
 -12  -4   3     4284.49     4077.63    427.99 o 
 -10  -4   3     1632.95     1761.33    289.24 o 
  -8  -4   3    11216.24    10403.37    717.23 o 
  -6  -4   3     7364.86     6991.50    344.47 o 
  -4  -4   3       41.26       87.79     79.93 o 
  -2  -4   3     7662.35     7261.66    482.07 o 
   0  -4   3    11508.76    11703.79    693.71 o 
   2  -4   3     1226.30     1241.30    138.24 o 
   4  -4   3     1952.20     1844.22    188.13 o 
   6  -4   3     8200.89     7844.25    506.76 o 
   8  -4   3     5716.30     6057.78    309.27 o 
  10  -4   3      633.07      518.06    109.59 o 
  12  -4   3    12876.00    11359.96    526.18 o 
  14  -4   3    10814.26     9811.93    788.95 o 
  16  -4   3     1269.87     1465.03    204.59 o 
  18  -4   3     3265.30     3447.25    248.36 o 
  20  -4   3     8863.90     7926.51    412.79 o 
  22  -4   3     1081.20     1247.24    351.56 o 
  24  -4   3     1254.53     1123.75    166.06 o 
  26  -4   3     5790.91     5413.19    327.12 o 
  28  -4   3     7053.16     6341.69    364.35 o 
  30  -4   3      969.21     1152.73    177.55 o 
  32  -4   3     3122.70     3108.98    276.01 o 
  34  -4   3     7221.41     6392.32    384.62 o 
  36  -4   3     1819.58     2042.25    241.11 o 
  38  -4   3      310.58      376.22    171.20 o 
  40  -4   3     2953.39     2609.73    285.89 o 
  42  -4   3     2181.82     2322.01    287.60 o 
  44  -4   3      314.50      454.14    190.47 o 
  46  -4   3      541.93      545.57    263.38 o 
 -51  -3   3     1152.27      900.99    225.24 o 
 -49  -3   3      238.82      377.32    202.22 o 
 -47  -3   3        0.39      371.02    184.15 o 
 -45  -3   3     1501.16     1456.94    232.32 o 
 -43  -3   3     1074.87     1095.33    346.86 o 
 -41  -3   3       68.45      -34.71    141.81 o 
 -39  -3   3     2186.02     2224.71    254.12 o 
 -37  -3   3     1313.25     1190.46    200.83 o 
 -35  -3   3      677.74      560.21    165.55 o 
 -33  -3   3     3792.70     3926.79    299.25 o 
 -31  -3   3     4389.80     3908.00    313.94 o 
 -29  -3   3     1368.00     1305.76    182.55 o 
 -27  -3   3     6388.34     6613.67    370.81 o 
 -25  -3   3    10915.39    10018.11    485.54 o 
 -23  -3   3     5105.43     4686.50    304.96 o 
 -21  -3   3     1188.25     1251.04    256.32 o 
 -19  -3   3    12676.67    12778.46    830.11 o 
 -17  -3   3     7801.64     7275.77    538.51 o 
 -15  -3   3     1142.90     1606.13    253.97 o 
 -13  -3   3     2738.25     2913.60    319.81 o 
 -11  -3   3       23.81       -4.70    150.50 o 
  -9  -3   3     7821.61     7466.45    342.30 o 
  -7  -3   3     2407.66     2662.82    166.51 o 
  -5  -3   3    15457.12    15733.75    674.46 o 
  -3  -3   3    12389.85    12122.37    738.39 o 
  -1  -3   3     8626.08     9164.09    545.57 o 
   1  -3   3      206.92      185.77     84.66 o 
   3  -3   3     8652.64     9418.20    371.64 o 
   5  -3   3     3314.84     2940.00    188.72 o 
   7  -3   3     4376.54     4291.83    224.46 o 
   9  -3   3    14027.50    12965.68    585.28 o 
  11  -3   3    15098.12    15643.18    676.74 o 
  13  -3   3     2930.12     2934.58    195.86 o 
  15  -3   3     1275.71     1263.08    139.20 o 
  17  -3   3     3917.09     3725.17    211.89 o 
  19  -3   3      355.50      594.66    112.16 o 
  21  -3   3     1350.17     1260.70    148.26 o 
  23  -3   3    13018.89    11634.90    564.30 o 
  25  -3   3     7265.19     6912.18    357.09 o 
  27  -3   3     3719.15     3699.86    273.99 o 
  29  -3   3     1205.42     1245.48    173.76 o 
  31  -3   3     4054.45     3998.63    313.28 o 
  33  -3   3     1918.90     1618.08    201.62 o 
  35  -3   3     2180.61     2494.19    249.27 o 
  37  -3   3     1328.33     1606.74    211.77 o 
  39  -3   3      140.62     -116.23    135.45 o 
  41  -3   3      425.64      472.42    178.72 o 
  43  -3   3     1414.78     1712.05    405.65 o 
  45  -3   3     3721.94     3882.46    335.05 o 
  47  -3   3      607.06      331.79    194.79 o 
  49  -3   3      137.00      -33.81    184.88 o 
  51  -3   3       45.51      399.97    215.14 o 
 -54  -2   3      552.05      582.84    217.49 o 
 -52  -2   3      133.68       41.39    419.76 o 
 -50  -2   3     1458.61     1283.92    230.24 o 
 -48  -2   3     1043.26      980.75    210.74 o 
 -46  -2   3       24.43      -31.45    133.09 o 
 -44  -2   3     3577.91     3550.12    313.72 o 
 -42  -2   3     4817.30     4756.43    337.72 o 
 -40  -2   3     1517.17     1569.99    398.59 o 
 -38  -2   3      697.13      654.52    157.31 o 
 -36  -2   3     9009.74     7461.90    412.91 o 
 -34  -2   3     5747.90     4877.43    318.74 o 
 -32  -2   3      496.75      599.66    148.30 o 
 -30  -2   3     2890.31     2512.15    227.51 o 
 -28  -2   3     9874.32     8323.51    432.25 o 
 -26  -2   3     4239.52     3777.55    264.73 o 
 -24  -2   3      880.56      902.67     87.00 o 
 -22  -2   3     6995.80     6505.56    254.14 o 
 -20  -2   3     5591.09     5183.63    258.11 o 
 -18  -2   3       45.84        9.41    138.74 o 
 -16  -2   3     3189.02     2991.20    305.70 o 
 -14  -2   3     4394.74     3517.96    324.52 o 
 -12  -2   3      502.71      649.03    159.91 o 
 -10  -2   3     6298.87     5895.40    399.77 o 
  -8  -2   3    15761.09    14332.85    851.27 o 
  -6  -2   3     6550.76     5686.66    285.72 o 
  -4  -2   3     1413.34     1645.74    114.27 o 
  -2  -2   3    19663.46    17371.08    959.44 o 
   0  -2   3    24846.40    23106.58   1253.39 o 
   2  -2   3     4712.71     4434.03    211.18 o 
   4  -2   3     5100.35     4660.78    218.62 o 
   6  -2   3    18459.13    16790.66    681.73 o 
   8  -2   3     7659.44     6300.63    288.06 o 
  10  -2   3      116.94       69.51     62.21 o 
  12  -2   3     9131.44     7807.67    351.02 o 
  14  -2   3    14984.85    12835.32    545.13 o 
  16  -2   3     1325.30     1104.64    139.92 o 
  18  -2   3     6632.75     6300.39    311.38 o 
  20  -2   3    14653.37    13399.53    584.34 o 
  22  -2   3     5395.54     4683.89    270.66 o 
  24  -2   3        2.71      -77.27     84.66 o 
  26  -2   3     2297.89     2280.15    201.12 o 
  28  -2   3     5594.77     4748.98    295.06 o 
  30  -2   3      100.23      110.95    119.52 o 
  32  -2   3     3273.58     2968.56    249.27 o 
  34  -2   3     6219.42     5309.89    330.89 o 
  36  -2   3     2107.57     2045.17    252.79 o 
  38  -2   3      355.36      138.83    130.03 o 
  40  -2   3     2147.16     2203.71    299.83 o 
  42  -2   3     2832.90     3122.50    277.68 o 
  44  -2   3      110.57      103.34    142.22 o 
  46  -2   3     1501.92     1617.63    425.64 o 
  48  -2   3     2858.19     2939.30    305.57 o 
  50  -2   3      889.84      742.50    213.42 o 
  52  -2   3      176.68      -45.56    195.18 o 
  54  -2   3     2012.97     1983.14    281.34 o 
 -55  -1   3     1858.75     2083.19    276.78 o 
 -53  -1   3     4866.84     5457.49    416.49 o 
 -51  -1   3     6397.30     6648.83    439.01 o 
 -49  -1   3      418.28      346.28    167.30 o 
 -47  -1   3    10771.32    11068.45    636.10 o 
 -45  -1   3     4233.48     5103.78    356.23 o 
 -43  -1   3     3168.02     3241.61    279.39 o 
 -41  -1   3     2447.86     2800.15    391.54 o 
 -39  -1   3    11506.07    11802.84    594.45 o 
 -37  -1   3    24072.06    24431.81   1043.99 o 
 -35  -1   3     1530.39     1636.28    192.59 o 
 -33  -1   3    33103.65    32228.59   1322.54 o 
 -31  -1   3    17768.78    18690.44    657.04 o 
 -29  -1   3     1378.73     1411.10    115.99 o 
 -27  -1   3     4403.63     4067.01    199.07 o 
 -25  -1   3    22980.15    23592.04    793.45 o 
 -23  -1   3    25297.64    26334.24    833.25 o 
 -21  -1   3     4556.82     5295.68    210.96 o 
 -19  -1   3    59438.04    64860.85   2543.83 o 
 -17  -1   3    43941.66    45676.69   1994.13 o 
 -15  -1   3     9627.71    10262.67    485.60 o 
 -11  -1   3    51051.53    57138.56   3129.95 o 
  -9  -1   3     7112.47     6904.22    446.80 o 
  -7  -1   3     9922.59    11433.36    623.17 o 
  -5  -1   3    17430.98    19738.18    902.35 o 
  -3  -1   3    32866.88    37158.32   1379.70 o 
  -1  -1   3     9642.58    10266.98    533.81 o 
   1  -1   3    43087.66    49660.55   2574.97 o 
   3  -1   3   178991.02   202281.00   7883.12 o 
   5  -1   3   103837.78   116229.08   4527.73 o 
   7  -1   3     2154.52     2472.18    138.39 o 
   9  -1   3    41613.69    45990.94   1785.85 o 
  11  -1   3    47056.20    52125.78   2084.31 o 
  13  -1   3      617.47      620.35     85.33 o 
  15  -1   3    22472.66    23878.82    989.37 o 
  17  -1   3    30486.82    33183.31   1321.10 o 
  19  -1   3    24253.36    26387.94   1033.44 o 
  21  -1   3     4055.62     3909.04    224.41 o 
  23  -1   3     8410.74     8234.03    596.12 o 
  25  -1   3    22852.17    22495.63    892.91 o 
  27  -1   3     2560.00     2694.23    210.30 o 
  29  -1   3    23513.63    24032.80    997.65 o 
  31  -1   3     8612.15     8500.36    801.89 o 
  33  -1   3     4421.30     4514.04    276.68 o 
  35  -1   3     1156.55     1019.20    219.87 o 
  37  -1   3     5796.22     5704.16    357.32 o 
  39  -1   3    27841.86    26736.79   1163.03 o 
  41  -1   3     2811.67     3127.40    270.90 o 
  43  -1   3     6012.96     5973.25    359.86 o 
  45  -1   3     1352.87     1653.57    224.76 o 
  47  -1   3      458.48      505.73    271.61 o 
  49  -1   3      481.27      631.83    194.74 o 
  51  -1   3     3412.97     3584.75    435.04 o 
  53  -1   3     3553.00     3367.78    453.85 o 
  55  -1   3        2.48      -32.91    199.43 o 
 -56   0   3        1.08      244.56    298.65 o 
 -54   0   3       21.30      -58.79    286.89 o 
 -52   0   3        2.90     -122.28    251.62 o 
 -50   0   3       16.93       -7.05    272.78 o 
 -48   0   3        5.52      -70.29    131.81 o 
 -46   0   3      108.65       21.00    126.44 o 
 -44   0   3       12.82      100.95    124.59 o 
 -42   0   3        0.32       55.24    118.56 o 
 -40   0   3       77.24       59.63    125.81 o 
 -38   0   3      105.69      159.87    115.72 o 
 -36   0   3       55.90       61.95     75.19 o 
 -34   0   3       40.89       65.21    111.81 o 
 -32   0   3      116.12       80.22     62.02 o 
 -30   0   3       37.29       72.35     61.35 o 
 -28   0   3       53.69      110.61     73.14 o 
 -26   0   3       90.78       94.56     56.62 o 
 -24   0   3       84.20       61.53     52.42 o 
 -22   0   3       39.74       66.96     52.89 o 
 -20   0   3        0.24        6.42     47.69 o 
 -18   0   3       27.86       -9.76     46.30 o 
 -16   0   3        0.25        9.66     43.64 o 
 -14   0   3        1.84      -18.55     67.00 o 
 -12   0   3        5.37       34.61     41.73 o 
 -10   0   3       18.17       22.30     39.32 o 
  -8   0   3       66.52      103.50     60.41 o 
  -6   0   3       11.18       45.97     35.25 o 
  -4   0   3       10.67       48.94     32.53 o 
  -2   0   3       51.50       70.50     40.71 o 
   0   0   3       20.77       93.44     37.16 o 
   2   0   3       31.41       10.82     37.16 o 
   4   0   3        6.39        1.78     40.71 o 
   6   0   3       54.81       98.77     48.22 o 
   8   0   3       64.81       42.49     48.14 o 
  10   0   3       12.98       87.92     55.54 o 
  12   0   3       42.68      -36.36     69.37 o 
  14   0   3       45.89       18.03     58.76 o 
  16   0   3      133.68      128.75     64.97 o 
  18   0   3       58.06       52.12     70.98 o 
  20   0   3       18.21      -22.76     39.14 o 
  22   0   3       71.17       19.47    104.60 o 
  24   0   3       28.27       36.57     44.31 o 
  26   0   3        2.01        4.80     46.06 o 
  28   0   3       47.21       61.46     51.54 o 
  30   0   3       37.55       38.61     49.29 o 
  32   0   3        0.97      100.52     54.29 o 
  34   0   3        7.15      -26.03    103.90 o 
  36   0   3        2.06      150.35    135.22 o 
  38   0   3       57.75      104.06    124.38 o 
  40   0   3       70.66       -5.50    126.57 o 
  42   0   3        1.30       -7.98    123.91 o 
  44   0   3       63.70       36.17    218.70 o 
  46   0   3       47.37       68.20    133.05 o 
  48   0   3        0.48      -33.69    137.01 o 
  50   0   3       37.66      -26.19    149.94 o 
  52   0   3       45.53      -84.24    156.99 o 
  54   0   3       23.03      -22.08    173.30 o 
  56   0   3        1.76      106.20    331.57 o 
 -55   1   3     1830.30     2234.00    446.80 o 
 -53   1   3     4725.07     4982.99    606.71 o 
 -51   1   3     6757.11     7057.08    646.68 o 
 -49   1   3      371.27       84.66    275.13 o 
 -47   1   3    11767.32    12863.11    884.19 o 
 -45   1   3     3447.91     3663.75    491.48 o 
 -43   1   3     2557.33     2445.64    399.77 o 
 -41   1   3     1349.01     1545.25    197.15 o 
 -39   1   3    12706.50    12877.56    472.42 o 
 -37   1   3    23668.27    24217.98    836.35 o 
 -35   1   3     1511.31     1766.51    140.47 o 
 -33   1   3    31818.84    31636.05   1065.41 o 
 -31   1   3    18921.63    19265.86    657.84 o 
 -29   1   3     1480.48     1639.11    121.93 o 
 -27   1   3     5348.23     5110.08    314.85 o 
 -25   1   3    23673.75    23789.57    793.80 o 
 -23   1   3    23632.45    23660.84    829.16 o 
 -21   1   3     4294.59     4939.83    208.87 o 
 -19   1   3    58819.82    64586.92   2075.65 o 
 -17   1   3    42344.73    44818.57   1257.91 o 
 -15   1   3    10925.20    11945.33    340.14 o 
 -13   1   3     4158.31     4303.92    149.47 o 
 -11   1   3    51531.68    55462.05   1792.57 o 
  -9   1   3     6390.62     6818.40    250.14 o 
  -7   1   3     9127.05     9712.79    346.57 o 
  -5   1   3    24058.71    25109.85    745.78 o 
  -3   1   3    30201.01    33059.59   1379.30 o 
  -1   1   3     8585.98     9023.39    275.93 o 
   1   1   3    39447.86    45909.82   1499.71 o 
   3   1   3   175851.00   204626.23   6440.58 o 
   5   1   3   106133.73   117526.03   6130.47 o 
   7   1   3     2043.65     2491.25    101.57 o 
   9   1   3    42127.86    45138.77   1261.19 o 
  11   1   3    48831.15    53567.92   1470.77 o 
  13   1   3      528.62      596.58     46.70 o 
  15   1   3    23301.24    24820.69    809.12 o 
  17   1   3    30947.43    32740.92   1076.51 o 
  19   1   3    22450.11    24480.05    838.91 o 
  21   1   3     3415.08     3501.44    175.60 o 
  23   1   3     8604.96     8233.07    314.19 o 
  25   1   3    20670.08    20349.78    719.80 o 
  27   1   3     2637.99     2818.32    164.36 o 
  29   1   3    23210.65    23350.69    805.27 o 
  31   1   3    12288.54    11692.73    527.83 o 
  33   1   3     3038.67     3256.67    197.12 o 
  35   1   3      612.33      635.57    114.89 o 
  37   1   3     6547.63     6711.87    286.82 o 
  39   1   3    27803.37    28120.13   1617.88 o 
  41   1   3     2777.66     2593.96    598.48 o 
  43   1   3     5342.95     5196.44    373.90 o 
  45   1   3     1415.25     1889.70    219.79 o 
  47   1   3      825.76      828.59    183.32 o 
  49   1   3      391.68      732.14    183.32 o 
  51   1   3     3621.84     3895.85    544.39 o 
  53   1   3     3579.03     3285.15    493.83 o 
  55   1   3        0.51      317.46    326.87 o 
 -54   2   3      666.78      317.46    305.70 o 
 -52   2   3      119.17      185.77    277.49 o 
 -50   2   3     1414.97     1399.19    348.03 o 
 -48   2   3      889.23      296.30    265.73 o 
 -46   2   3       47.54      117.07    147.41 o 
 -44   2   3     3478.02     3295.89    329.22 o 
 -42   2   3     5029.48     4509.35    350.38 o 
 -40   2   3     1432.01     1467.42    194.95 o 
 -38   2   3      711.63      457.20    309.23 o 
 -36   2   3     8665.56     7413.28    402.31 o 
 -34   2   3     5697.39     4656.82    296.39 o 
 -32   2   3      488.56      416.01    126.46 o 
 -30   2   3     2879.47     2614.08    246.92 o 
 -28   2   3    10043.18     8897.66    432.32 o 
 -26   2   3     4108.69     3766.54    178.85 o 
 -24   2   3      972.46     1000.71     84.98 o 
 -22   2   3     6901.64     5956.44    263.81 o 
 -20   2   3     5830.17     4980.07    230.72 o 
 -18   2   3       47.45       67.51     69.52 o 
 -16   2   3     3623.04     3028.03    166.68 o 
 -14   2   3     4513.42     3886.80    184.07 o 
 -12   2   3      470.61      418.28     73.79 o 
 -10   2   3     6058.57     5182.25    219.13 o 
  -8   2   3    15904.50    13716.19    479.63 o 
  -6   2   3     6822.58     5740.17    228.46 o 
  -4   2   3     1403.09     1676.20    138.68 o 
  -2   2   3    19555.58    16914.49    497.53 o 
   0   2   3    24762.04    22139.60    572.65 o 
   2   2   3     4728.34     4420.48    162.82 o 
   4   2   3     4879.98     4571.27    167.39 o 
   6   2   3    18594.73    16662.16    490.12 o 
   8   2   3     7889.45     6205.69    209.00 o 
  10   2   3      158.17      217.35     46.44 o 
  12   2   3     8964.30     7688.39    248.50 o 
  14   2   3    14408.78    12684.59    382.62 o 
  16   2   3     1416.61     1112.83    102.04 o 
  18   2   3     6472.73     6262.14    259.95 o 
  20   2   3    14576.33    13302.16    477.23 o 
  22   2   3     5282.89     5007.03    225.85 o 
  24   2   3       22.02       76.66     67.91 o 
  26   2   3     2609.33     2320.75    159.14 o 
  28   2   3     5459.93     5072.75    237.71 o 
  30   2   3       73.24      165.44     85.70 o 
  32   2   3     3212.63     2892.26    269.89 o 
  34   2   3     6389.45     5808.35    268.76 o 
  36   2   3     2034.23     1963.17    323.60 o 
  38   2   3      377.49      264.39     95.51 o 
  40   2   3     2102.97     2018.07    171.95 o 
  42   2   3     2886.07     2585.29    202.05 o 
  44   2   3      142.49      188.13    256.32 o 
  46   2   3     1533.27     1105.24    329.22 o 
  48   2   3     2981.98     2455.04    437.39 o 
  50   2   3      909.43      580.84    303.35 o 
  52   2   3      173.93      115.23    282.19 o 
  54   2   3     1911.01     1690.78    404.47 o 
 -51   3   3     1116.45      942.98    326.87 o 
 -49   3   3      263.22      453.93    188.00 o 
 -47   3   3       49.66      107.80    151.98 o 
 -45   3   3     1555.35     1309.07    207.92 o 
 -43   3   3      951.08      798.31    181.71 o 
 -41   3   3       46.04     -159.05    172.84 o 
 -39   3   3     2385.41     2279.76    453.85 o 
 -37   3   3      893.96     1153.93    185.43 o 
 -35   3   3      759.81      844.07    167.33 o 
 -33   3   3     3145.27     2754.34    262.72 o 
 -31   3   3     5562.42     4734.70    311.98 o 
 -29   3   3     1144.81     1087.74    172.91 o 
 -27   3   3     6551.17     6641.74    372.19 o 
 -25   3   3     9900.47     9530.22    671.37 o 
 -23   3   3     5394.99     5362.64    304.72 o 
 -21   3   3     1268.41     1871.10    184.48 o 
 -19   3   3    12437.55    12707.34    475.47 o 
 -17   3   3     7140.49     7309.28    306.96 o 
 -15   3   3     1433.91     1994.50    145.30 o 
 -13   3   3     2876.61     2966.47    177.46 o 
 -11   3   3      153.35      172.90     74.83 o 
  -9   3   3     7810.47     7537.78    325.68 o 
  -7   3   3     2430.12     2817.30    162.80 o 
  -5   3   3    16101.80    16311.41    561.99 o 
  -3   3   3    12531.27    12801.91    393.51 o 
  -1   3   3     8272.42     8769.76    259.59 o 
   1   3   3      524.18      533.67     59.92 o 
   3   3   3     6542.78     7297.85    269.86 o 
   5   3   3     3612.00     3723.77    155.43 o 
   7   3   3     3881.55     4058.51    169.97 o 
   9   3   3    14889.90    14165.02    422.47 o 
  11   3   3    16164.01    16245.24    484.08 o 
  13   3   3     2808.47     3099.41    140.22 o 
  15   3   3     1598.55     1716.13    142.22 o 
  17   3   3     2689.72     2832.83    135.87 o 
  19   3   3      602.86      583.20     95.56 o 
  21   3   3     1143.80     1089.22    117.88 o 
  23   3   3    13654.04    12987.45    467.92 o 
  25   3   3     6397.62     6393.18    290.16 o 
  27   3   3     3793.15     4124.82    335.85 o 
  29   3   3      752.20      695.53    113.80 o 
  31   3   3     5138.36     5049.53    258.17 o 
  33   3   3     1683.57     1693.74    222.96 o 
  35   3   3     2153.02     1949.87    308.06 o 
  37   3   3     1517.86     1435.61    391.54 o 
  39   3   3       56.45       27.39    162.26 o 
  41   3   3      433.36      372.06    154.60 o 
  43   3   3      961.19     1219.91    204.38 o 
  45   3   3     3611.33     3460.74    611.41 o 
  47   3   3      688.87      166.96    282.19 o 
  49   3   3      277.50      -65.84    268.08 o 
  51   3   3      109.16      392.71    315.11 o 
 -46   4   3      287.22      129.72    332.75 o 
 -44   4   3     1357.99     1281.40    283.36 o 
 -42   4   3     4333.02     4906.81   1078.20 o 
 -40   4   3     1571.02     1633.80    234.70 o 
 -38   4   3      222.51      314.75    166.06 o 
 -36   4   3     3015.20     3120.68    287.61 o 
 -34   4   3     3795.27     3862.49    319.25 o 
 -32   4   3      292.00      340.16    153.80 o 
 -30   4   3     2306.25     2498.61    249.92 o 
 -28   4   3     5508.27     5649.25    364.49 o 
 -26   4   3      340.88      327.19    131.91 o 
 -24   4   3     5268.79     4986.84    331.45 o 
 -22   4   3    14282.43    13285.64    627.51 o 
 -20   4   3     8396.93     7653.27    405.63 o 
 -18   4   3       32.03       40.89     91.12 o 
 -16   4   3     5591.83     5206.66    263.62 o 
 -14   4   3    12779.88    12191.61    518.00 o 
 -12   4   3     4324.78     4315.69    236.22 o 
 -10   4   3     1814.63     1845.34    153.87 o 
  -8   4   3    11281.53    10304.47    404.36 o 
  -6   4   3     7119.91     6724.30    295.23 o 
  -4   4   3       51.86       26.63     84.43 o 
  -2   4   3     7685.25     7321.40    261.98 o 
   0   4   3    11762.23    10915.20    364.97 o 
   2   4   3     1322.96     1332.84    111.00 o 
   4   4   3     2055.73     1982.00    129.57 o 
   6   4   3     8534.54     8247.26    286.06 o 
   8   4   3     5723.32     5794.94    228.52 o 
  10   4   3      627.77      628.40     83.72 o 
  12   4   3    12665.34    11729.78    377.85 o 
  14   4   3    10684.78     9732.85    328.09 o 
  16   4   3     1301.07     1235.32    133.24 o 
  18   4   3     3176.55     3269.78    205.64 o 
  20   4   3     8785.47     8509.90    350.70 o 
  22   4   3     1392.03     1551.85    141.06 o 
  24   4   3     1221.30     1229.15    189.54 o 
  26   4   3     5834.83     5403.54    347.52 o 
  28   4   3     6912.02     5997.76    379.93 o 
  30   4   3      979.57     1030.34    183.74 o 
  32   4   3     3277.56     3026.00    277.68 o 
  34   4   3     6932.17     6081.91    477.37 o 
  36   4   3     1628.05     1690.43    233.09 o 
  38   4   3      286.34      242.83    154.82 o 
  40   4   3     3074.20     2814.96    503.24 o 
  42   4   3     2263.27     2380.54    730.16 o 
  44   4   3      295.43      342.64    239.86 o 
  46   4   3      648.01      535.42    313.94 o 
 -41   5   3     1477.16     1344.08    243.74 o 
 -39   5   3      752.30     1042.19    226.14 o 
 -37   5   3       62.81      194.62    164.27 o 
 -35   5   3       59.06      193.39    167.74 o 
 -33   5   3      177.47      437.75    179.45 o 
 -31   5   3      572.03      702.61    286.89 o 
 -29   5   3      483.47      523.18    168.72 o 
 -27   5   3      271.01      230.89    153.98 o 
 -25   5   3      263.24      176.73    149.54 o 
 -23   5   3      401.36        0.61    131.25 o 
 -21   5   3      155.40      118.31    128.47 o 
 -19   5   3     1147.63     1948.56    344.51 o 
 -17   5   3     1215.82     1403.35    198.08 o 
 -15   5   3     2743.70     3221.05    227.70 o 
 -13   5   3      288.73      412.91    118.94 o 
 -11   5   3     6038.23     6627.17    305.25 o 
  -9   5   3      872.14      634.66    123.31 o 
  -7   5   3     1977.47     2261.75    266.50 o 
  -5   5   3      106.53      532.32    108.12 o 
  -3   5   3      123.19      822.03    136.67 o 
  -1   5   3      947.06      811.06    147.38 o 
   1   5   3       57.64      190.46    126.26 o 
   3   5   3     1948.86     2485.34    157.97 o 
   5   5   3      923.89      711.78    105.77 o 
   7   5   3      109.19       15.50     76.81 o 
   9   5   3     1602.23     1117.77    114.35 o 
  11   5   3     1988.30     1373.53    147.38 o 
  13   5   3     1018.41     1167.08    135.93 o 
  15   5   3     1207.99     1654.70    223.40 o 
  17   5   3     2731.37     3341.15    295.12 o 
  19   5   3      449.91      575.53    160.30 o 
  21   5   3     1032.97      916.00    184.55 o 
  23   5   3      723.27     1353.60    209.51 o 
  25   5   3     2041.82     2177.58    252.49 o 
  27   5   3     1562.79     1202.65    265.73 o 
  29   5   3       45.43     -168.14    168.14 o 
  31   5   3     2260.45     1513.34    225.25 o 
  33   5   3     1785.00     1868.39    356.26 o 
  35   5   3     1063.89     1048.68    324.52 o 
  37   5   3     1210.59     1270.98    221.31 o 
  39   5   3      344.00      124.05    162.70 o 
  41   5   3      240.60      166.39    186.93 o 
 -32   6   3      441.57      335.94    235.16 o 
 -30   6   3     1186.17     1182.83    298.65 o 
 -28   6   3     2796.01     2539.28    303.30 o 
 -26   6   3      655.86      651.48    199.02 o 
 -24   6   3       47.20      -91.00    152.93 o 
 -22   6   3      423.25      374.19    176.23 o 
 -20   6   3      702.56      867.10    196.16 o 
 -18   6   3       38.08       20.77    149.40 o 
 -16   6   3     1085.66      606.15    172.33 o 
 -14   6   3     1301.38     1497.49    379.78 o 
 -12   6   3       69.69      228.74    141.22 o 
 -10   6   3      367.17      189.46    117.40 o 
  -8   6   3     1584.92     2001.28    178.18 o 
  -6   6   3     1731.26     1838.86    220.06 o 
  -4   6   3        3.79     -112.23    112.23 o 
  -2   6   3     1115.60     1501.01    199.35 o 
   0   6   3     1179.20     1284.35    152.72 o 
   2   6   3      198.56      223.26    110.86 o 
   4   6   3      416.74      361.54    108.69 o 
   6   6   3     2043.75     1811.69    215.29 o 
   8   6   3     1121.51     1151.53    185.35 o 
  10   6   3        9.68     -120.13    120.13 o 
  12   6   3     1284.51     1476.25    209.75 o 
  14   6   3     1033.57     1303.14    210.86 o 
  16   6   3       82.15      151.79    149.40 o 
  18   6   3     1952.80     1895.81    380.96 o 
  20   6   3     2774.14     2544.99    282.31 o 
  22   6   3     1248.03      983.15    208.55 o 
  24   6   3       97.86      182.26    174.50 o 
  26   6   3      639.48      818.71    199.52 o 
  28   6   3      432.14      607.42    319.81 o 
  30   6   3      237.53       63.91    388.01 o 
  32   6   3      102.53       92.93    165.39 o 
 -17   7   3     1026.33     2177.56    423.28 o 
 -15   7   3      490.64      926.52    319.81 o 
 -13   7   3      538.66      884.19    322.17 o 
 -11   7   3      619.44     1535.58    345.68 o 
  -9   7   3      394.39      566.73    272.78 o 
  -7   7   3      348.30       72.90    239.86 o 
  -5   7   3      906.58     1450.92    345.68 o 
  -3   7   3      193.44      818.35    301.00 o 
  -1   7   3      399.75      171.66    232.81 o 
   7   7   3     2126.06     1907.13    352.74 o 
   9   7   3      610.93      952.83    221.05 o 
  11   7   3      631.70      743.02    191.14 o 
  13   7   3      321.10      141.27    266.90 o 
  15   7   3      828.36     1065.94    221.87 o 
  17   7   3     2074.55     2805.40    311.69 o 
 -15  -7   4       14.50      319.93    216.88 o 
 -13  -7   4      102.03      283.62    206.90 o 
 -11  -7   4      271.84     -124.63    265.73 o 
  -9  -7   4      111.90      209.29    308.06 o 
  -7  -7   4      189.72      470.31    322.17 o 
  -5  -7   4      684.52      594.95    317.46 o 
  -3  -7   4      531.51      672.55    345.68 o 
  -1  -7   4      259.13      380.96    312.76 o 
   1  -7   4       30.69      -25.87    301.00 o 
   3  -7   4      610.85      141.09    303.35 o 
   5  -7   4      462.38      571.43    340.98 o 
 -32  -6   4      316.72      264.25    238.68 o 
 -30  -6   4      169.73      265.11    187.80 o 
 -28  -6   4     1209.84     1902.92    268.99 o 
 -26  -6   4     1927.14     2213.38    276.85 o 
 -24  -6   4     2289.19     2601.14    469.14 o 
 -22  -6   4     2895.28     3973.18    341.63 o 
 -20  -6   4      329.58     1110.85    196.62 o 
 -18  -6   4      382.86      -98.77    223.40 o 
 -16  -6   4      893.11     1307.48    305.70 o 
 -14  -6   4     1427.36     2135.23    359.79 o 
 -12  -6   4      860.15      768.96    286.89 o 
 -10  -6   4     1412.23     1975.32    350.38 o 
  -8  -6   4     3124.78     5225.20    533.81 o 
  -6  -6   4     1865.01     2988.85    420.93 o 
  -4  -6   4     2417.41     2389.20    380.96 o 
  -2  -6   4      118.62     -185.77    206.94 o 
   0  -6   4        8.62      124.63    256.32 o 
  16  -6   4      288.11      282.19    206.94 o 
  18  -6   4      597.51      738.39    242.21 o 
  20  -6   4     2277.05     2436.23    350.38 o 
  22  -6   4      549.66      710.18    230.45 o 
  24  -6   4       21.39     -122.28    188.13 o 
  26  -6   4     3478.63     4557.35    538.51 o 
  28  -6   4     2256.91     3010.02    427.99 o 
  30  -6   4     1328.14     1229.87    322.17 o 
 -41  -5   4       29.97      135.93    186.02 o 
 -39  -5   4     2223.98     2210.46    285.77 o 
 -37  -5   4     1191.88     1140.89    226.93 o 
 -35  -5   4      286.91      543.18    188.28 o 
 -33  -5   4     2700.75     3092.72    466.79 o 
 -31  -5   4     1862.71     2041.28    319.81 o 
 -29  -5   4       11.68      -90.84    209.29 o 
 -27  -5   4     2522.90     2462.85    370.37 o 
 -25  -5   4     5841.01     5673.11    382.30 o 
 -23  -5   4     1919.12     1847.96    242.16 o 
 -21  -5   4      256.75      392.71    253.97 o 
 -19  -5   4     4041.59     3562.64    453.85 o 
 -17  -5   4     5606.12     5500.33    543.21 o 
 -15  -5   4     1326.85     1156.97    298.65 o 
 -13  -5   4     1938.44     2179.91    357.44 o 
 -11  -5   4     7855.90     7353.37    604.35 o 
  -9  -5   4     3462.34     3736.65    449.15 o 
  -7  -5   4      360.03      536.16    253.97 o 
  -5  -5   4     4439.18     3884.80    484.42 o 
  -3  -5   4     3615.58     4275.16    465.61 o 
  -1  -5   4     1223.64     1335.69    253.97 o 
   1  -5   4      579.65      776.02    216.34 o 
   3  -5   4     5334.93     6417.45    453.85 o 
   5  -5   4      823.75     1229.87    213.99 o 
   7  -5   4     2540.20     2546.76    296.30 o 
   9  -5   4     3582.87     3955.35    364.49 o 
  11  -5   4     1120.52     1211.06    223.40 o 
  13  -5   4      508.24      348.03    155.20 o 
  15  -5   4     4181.95     4192.86    437.39 o 
  17  -5   4     4936.28     5363.94    453.85 o 
  19  -5   4     1182.66      851.27    228.10 o 
  21  -5   4     1454.15     1721.35    284.54 o 
  23  -5   4     5473.42     5126.43    463.26 o 
  25  -5   4     3028.29     3240.47    392.71 o 
  27  -5   4       34.99       -7.05    159.91 o 
  29  -5   4     2502.99     2400.96    352.74 o 
  33  -5   4     2285.46     2464.45    369.20 o 
  35  -5   4      184.78       79.95    195.18 o 
  37  -5   4      297.89      298.65    232.81 o 
  39  -5   4      433.79      348.03    235.16 o 
 -46  -4   4      992.16     1140.40    243.06 o 
 -44  -4   4      141.47      472.30    201.56 o 
 -42  -4   4       29.77      119.65    258.67 o 
 -40  -4   4       75.12      -48.80    222.22 o 
 -38  -4   4      162.72      -26.36    165.72 o 
 -36  -4   4      129.85      141.28    153.98 o 
 -34  -4   4      333.08      112.78    155.35 o 
 -32  -4   4      177.22      313.04    163.43 o 
 -30  -4   4      328.88      190.05    153.48 o 
 -28  -4   4     6213.50     6106.52    706.65 o 
 -26  -4   4     5805.59     5383.93    559.67 o 
 -24  -4   4      804.32      942.98    263.38 o 
 -22  -4   4     1425.20     1422.70    282.19 o 
 -20  -4   4     4133.99     3826.01    427.99 o 
 -18  -4   4       43.48      -77.60    192.83 o 
 -16  -4   4      260.02      258.67    202.24 o 
 -14  -4   4      461.95      228.10    192.83 o 
 -12  -4   4      643.38      324.52    204.59 o 
 -10  -4   4       14.43      155.20    195.18 o 
  -8  -4   4      342.97      373.90    206.94 o 
  -6  -4   4       37.99      -98.77    183.42 o 
  -4  -4   4      529.74      483.70     98.20 o 
  -2  -4   4      952.55     1069.97    155.20 o 
   0  -4   4     1097.10      898.30    138.74 o 
   2  -4   4     1749.61     2097.66    251.62 o 
   4  -4   4      806.03      554.76    100.78 o 
   6  -4   4      309.58       34.67     80.53 o 
   8  -4   4      431.58      642.42    111.79 o 
  10  -4   4     5983.53     5451.41    295.85 o 
  12  -4   4     3461.96     3366.90    220.24 o 
  14  -4   4      315.54      199.85    101.39 o 
  16  -4   4     1779.97     1625.49    162.55 o 
  18  -4   4     1818.74     1428.77    241.04 o 
  20  -4   4      134.52      147.91    112.74 o 
  22  -4   4     1003.89     1089.80    160.88 o 
  24  -4   4     1452.50     1599.87    279.84 o 
  26  -4   4     1033.93      980.18    166.07 o 
  28  -4   4     1144.59      729.40    162.93 o 
  30  -4   4      944.70      795.78    174.57 o 
  32  -4   4     3951.65     3194.55    296.75 o 
  34  -4   4      834.22      751.08    322.17 o 
  36  -4   4       56.93     -159.91    159.91 o 
  38  -4   4     1187.31     1046.45    277.49 o 
  40  -4   4       39.55       37.63    206.94 o 
  42  -4   4      824.05      491.48    246.92 o 
  44  -4   4      378.16      677.25    263.38 o 
  46  -4   4      419.15      225.75    239.86 o 
 -51  -3   4     1991.03     2039.56    291.79 o 
 -49  -3   4       28.80       75.18    180.85 o 
 -47  -3   4     2309.40     2585.89    292.11 o 
 -45  -3   4     3237.01     2747.70    294.91 o 
 -43  -3   4      304.83      249.16    159.64 o 
 -41  -3   4     3451.08     3798.10    330.08 o 
 -39  -3   4     6517.31     6387.44    410.80 o 
 -37  -3   4     3496.94     3398.47    303.43 o 
 -35  -3   4      251.61      111.83    133.12 o 
 -33  -3   4     8243.77     7627.01    428.11 o 
 -31  -3   4     8587.52     7885.50    440.64 o 
 -29  -3   4      867.04      977.41    167.74 o 
 -27  -3   4     2728.20     2290.74    227.64 o 
 -25  -3   4     7320.64     6490.35    531.46 o 
 -23  -3   4     2205.82     2135.23    312.76 o 
 -21  -3   4     1535.25     1798.95    284.54 o 
 -19  -3   4    14417.05    14250.54    898.30 o 
 -17  -3   4    14341.98    11922.48    801.89 o 
 -15  -3   4      689.54      684.31    202.24 o 
 -13  -3   4     7056.91     6306.92    498.53 o 
 -11  -3   4    19608.51    17601.54   1112.29 o 
  -9  -3   4     8434.04     7809.58    576.14 o 
  -7  -3   4      559.25      419.70     69.35 o 
  -5  -3   4    11620.93    10279.87    579.66 o 
  -3  -3   4     7838.35     7543.85    444.45 o 
  -1  -3   4       22.20      174.02     75.25 o 
   1  -3   4     9152.36     8569.14    540.86 o 
   3  -3   4    20084.49    18873.39    764.06 o 
   5  -3   4     3996.65     3830.40    211.00 o 
   7  -3   4     6383.82     5527.46    274.12 o 
   9  -3   4    22285.59    20853.88    857.15 o 
  11  -3   4    12358.56    11280.93    496.00 o 
  13  -3   4      490.58      516.96    146.97 o 
  15  -3   4     4054.21     3604.61    219.64 o 
  17  -3   4     8994.73     7796.82    380.25 o 
  19  -3   4     3110.47     2722.28    204.02 o 
  21  -3   4     2844.34     2809.00    223.65 o 
  23  -3   4    13238.02    11407.79    544.79 o 
  25  -3   4     4728.55     4096.86    296.30 o 
  27  -3   4       99.36      157.54    119.86 o 
  29  -3   4     2577.10     2850.85    245.23 o 
  31  -3   4     4295.88     4211.67    310.83 o 
  33  -3   4      233.37      262.04    134.47 o 
  35  -3   4     2619.24     2817.73    268.08 o 
  37  -3   4     8774.86     7910.86    436.49 o 
  39  -3   4     4453.44     3992.62    314.94 o 
  41  -3   4        9.50        5.20    144.92 o 
  43  -3   4     2592.99     2264.87    261.22 o 
  45  -3   4     2653.70     2777.20    299.31 o 
  47  -3   4      237.19      -15.67    243.39 o 
  49  -3   4      637.94      692.37    220.11 o 
 -54  -2   4      653.12      566.85    222.25 o 
 -52  -2   4      609.82      816.76    213.58 o 
 -50  -2   4     4380.06     4752.79    390.05 o 
 -48  -2   4     4436.55     5267.41    394.75 o 
 -46  -2   4      635.61      872.46    191.17 o 
 -44  -2   4     5888.84     5469.00    398.05 o 
 -42  -2   4     5621.58     5103.89    412.70 o 
 -40  -2   4     2216.86     2402.74    249.08 o 
 -38  -2   4     4960.13     5028.97    409.17 o 
 -36  -2   4     3515.56     4208.98    320.72 o 
 -34  -2   4      108.01        8.10    119.51 o 
 -32  -2   4     1549.42     1713.20    200.87 o 
 -30  -2   4    12270.81    11427.18    569.37 o 
 -28  -2   4    11679.56    11847.93    430.35 o 
 -26  -2   4     1983.43     2343.92    140.65 o 
 -24  -2   4    10701.34    10977.80    478.86 o 
 -22  -2   4     8323.99     8541.49    359.26 o 
 -20  -2   4     9212.99     9779.60    480.44 o 
 -18  -2   4     1326.65     1813.06    244.56 o 
 -16  -2   4    18537.16    20832.60   1180.49 o 
 -14  -2   4    13924.04    14934.85    830.11 o 
 -12  -2   4     1814.39     1961.21    258.67 o 
 -10  -2   4      396.73      359.79    148.15 o 
  -8  -2   4    10105.21     9690.84    705.47 o 
  -6  -2   4    11928.12    11324.65    788.95 o 
  -4  -2   4     4813.46     5218.04    256.42 o 
  -2  -2   4    47888.19    54375.46   2925.36 o 
   0  -2   4    28392.11    31283.00   1639.05 o 
   2  -2   4      631.59     1079.27    169.31 o 
   4  -2   4    24570.58    27080.03   1032.59 o 
   6  -2   4    13777.60    14570.75    660.04 o 
   8  -2   4     2164.88     2013.65    221.05 o 
  10  -2   4      147.31      263.38     67.73 o 
  12  -2   4    25919.28    27475.62   1101.54 o 
  14  -2   4    29392.57    30165.71   1182.20 o 
  16  -2   4     2794.83     2834.68    195.53 o 
  18  -2   4    27246.15    27824.87   1134.01 o 
  20  -2   4     3559.95     3798.05    233.60 o 
  22  -2   4      758.11      945.15    136.57 o 
  24  -2   4      741.13     1044.20    137.74 o 
  26  -2   4    19120.12    19208.78    857.15 o 
  28  -2   4    24579.96    24168.31    974.40 o 
  30  -2   4     9251.58     8323.83    486.78 o 
  32  -2   4     5781.35     5608.28    346.67 o 
  34  -2   4     7476.60     6810.56    395.71 o 
  36  -2   4     6612.43     6348.29    408.00 o 
  38  -2   4     1836.56     1891.83    373.90 o 
  40  -2   4     4463.39     4719.23    368.02 o 
  42  -2   4     1827.98     1719.78    228.09 o 
  44  -2   4       14.75       97.59    138.01 o 
  46  -2   4     3611.20     3887.07    325.00 o 
  48  -2   4     5812.97     6238.95    431.48 o 
  50  -2   4      577.46      946.64    211.89 o 
  52  -2   4     1508.16     1493.59    279.84 o 
 -55  -1   4      268.51      411.53    331.57 o 
 -53  -1   4      485.40      408.15    193.74 o 
 -51  -1   4      375.86       -8.48    413.88 o 
 -49  -1   4      266.12       79.95    158.03 o 
 -47  -1   4     1382.12     1443.29    215.27 o 
 -45  -1   4     2035.16     2180.38    237.26 o 
 -43  -1   4      741.64      454.61    279.84 o 
 -41  -1   4      387.07      243.23    138.31 o 
 -39  -1   4      637.12      577.31    147.74 o 
 -37  -1   4      229.08       50.28    118.32 o 
 -35  -1   4     1657.91     1423.15    177.89 o 
 -33  -1   4     6016.33     5242.02    238.70 o 
 -31  -1   4     6409.10     5327.39    240.77 o 
 -29  -1   4     3023.62     2927.22    190.23 o 
 -27  -1   4       81.26      100.53     71.09 o 
 -25  -1   4     1464.55     1448.07    110.97 o 
 -23  -1   4     1144.06     1154.73    110.83 o 
 -21  -1   4        7.59       12.12     62.93 o 
 -19  -1   4       83.59        7.36     64.42 o 
 -17  -1   4       23.05      -10.87     60.45 o 
 -15  -1   4     1295.14     1219.74    112.97 o 
 -13  -1   4     5613.80     5112.87    250.67 o 
 -11  -1   4     6074.09     5678.86    256.71 o 
  -9  -1   4      145.84       68.42     41.02 o 
  -7  -1   4     3996.40     3669.00    177.97 o 
  -5  -1   4     7207.04     6638.25    282.89 o 
  -3  -1   4     2322.30     2255.79    138.74 o 
  -1  -1   4     3325.54     3040.59    209.29 o 
   1  -1   4    39028.38    36087.27   1996.49 o 
   3  -1   4    64228.90    58112.11   3191.09 o 
   5  -1   4    39419.05    37338.11   1448.30 o 
   7  -1   4     9854.86     9313.86    401.13 o 
   9  -1   4      449.46      587.01     70.06 o 
  11  -1   4      113.16       27.94     56.24 o 
  13  -1   4       93.76       93.03     62.21 o 
  15  -1   4     1978.35     1846.34    138.66 o 
  17  -1   4     2723.55     2571.92    175.78 o 
  19  -1   4      786.53      674.39    103.05 o 
  21  -1   4        3.67      -72.15     72.15 o 
  23  -1   4     1762.21     1377.20    146.98 o 
  25  -1   4      384.23      330.98    100.56 o 
  27  -1   4      413.80      353.17    107.31 o 
  29  -1   4     1336.18     1506.50    288.07 o 
  31  -1   4     1042.00     1098.85    156.81 o 
  33  -1   4      135.85      307.20    124.83 o 
  35  -1   4     1045.04      888.05    159.37 o 
  37  -1   4     3159.50     2929.36    257.59 o 
  39  -1   4      798.65      655.22    155.24 o 
  41  -1   4      143.30       95.42    132.18 o 
  43  -1   4     1306.66     1311.80    198.28 o 
  45  -1   4     1549.69     1575.14    212.80 o 
  47  -1   4      213.12      126.93    149.73 o 
  49  -1   4      350.34      645.36    189.73 o 
  51  -1   4     1228.02     1277.83    237.59 o 
  53  -1   4     1173.39     1413.79    268.08 o 
  55  -1   4      142.95      -41.57    196.42 o 
 -56   0   4     1729.41     1215.76    378.60 o 
 -54   0   4       38.20      -84.66    277.49 o 
 -52   0   4     2079.68     2349.22    430.34 o 
 -50   0   4     3378.12     3339.24    467.96 o 
 -48   0   4    14484.85    14238.78   1008.83 o 
 -46   0   4      100.40      339.57    152.62 o 
 -44   0   4    12718.24    13937.07    733.69 o 
 -42   0   4    16554.62    17981.28    809.05 o 
 -40   0   4      484.64      519.53    137.10 o 
 -38   0   4     1958.29     2193.26    162.17 o 
 -36   0   4     7950.10     8479.16    340.47 o 
 -34   0   4    12066.11    12134.32    449.50 o 
 -32   0   4      284.90      302.97     76.27 o 
 -30   0   4    11771.25    12874.85    466.70 o 
 -28   0   4    28794.40    29787.21    993.05 o 
 -26   0   4     1355.03     1504.76    114.04 o 
 -24   0   4     9670.66    10210.17    372.98 o 
 -22   0   4    19812.20    20032.95    676.39 o 
 -20   0   4      379.00      237.34     62.50 o 
 -18   0   4     4886.29     5211.54    257.33 o 
 -16   0   4    14389.62    15538.88    524.43 o 
 -14   0   4    25780.40    25637.62    836.73 o 
 -12   0   4     4435.03     4752.01    185.93 o 
 -10   0   4    16819.21    18378.05    604.15 o 
  -8   0   4    55049.99    60709.11   1936.01 o 
  -6   0   4    69128.70    77675.62   2469.56 o 
  -4   0   4      140.55      192.16     42.53 o 
  -2   0   4   192795.81   231822.17   8982.11 o 
   0   0   4    25307.07    29867.81   1177.27 o 
   2   0   4    78283.08    97005.16   3773.64 o 
   4   0   4   135453.22   167055.38   6483.88 o 
   6   0   4    67381.13    81612.27   3178.40 o 
   8   0   4   157902.08   192722.92   7477.38 o 
  10   0   4    28899.70    37464.11   1482.39 o 
  12   0   4    72826.56    75466.84   2953.07 o 
  14   0   4   101050.16   108012.90   4216.76 o 
  16   0   4    22823.47    25814.20   1046.73 o 
  18   0   4      213.86      106.31     70.98 o 
  20   0   4    11228.85    11337.40    736.04 o 
  22   0   4     2984.70     2926.79    207.02 o 
  24   0   4    17224.45    16837.28   1407.42 o 
  26   0   4     2249.53     2508.26    201.02 o 
  28   0   4    22358.47    22377.80    947.73 o 
  30   0   4      818.11      818.31    144.62 o 
  32   0   4    15443.73    15826.17    708.27 o 
  34   0   4    36886.26    35672.73   1473.97 o 
  36   0   4     1456.79     1329.50    178.35 o 
  38   0   4     9320.74     9795.33    710.18 o 
  40   0   4    18780.04    20474.03    909.19 o 
  42   0   4    22709.70    23345.34   1025.63 o 
  44   0   4     1413.02     2180.35    420.93 o 
  46   0   4     1943.11     1817.61    232.15 o 
  48   0   4     4662.74     5360.08    373.37 o 
  50   0   4     1859.06     1797.63    236.70 o 
  52   0   4     1169.78     1001.84    208.18 o 
  54   0   4     4492.85     5492.74    619.64 o 
 -55   1   4      261.34      258.67    333.92 o 
 -53   1   4      399.87      338.63    324.52 o 
 -51   1   4      432.35      616.11    317.46 o 
 -49   1   4      309.57      432.69    303.35 o 
 -47   1   4     1439.74     1537.93    343.33 o 
 -45   1   4     1919.55     2005.89    366.85 o 
 -43   1   4      723.92      820.62    164.34 o 
 -41   1   4      368.70      333.56    230.45 o 
 -39   1   4      655.62      605.16    133.84 o 
 -37   1   4      301.61      249.07    111.81 o 
 -35   1   4     1742.32     1414.84    125.69 o 
 -33   1   4     6062.54     5209.42    238.36 o 
 -31   1   4     6343.79     5605.54    323.28 o 
 -29   1   4     2922.40     2954.97    195.88 o 
 -27   1   4       21.72      -31.70     57.38 o 
 -25   1   4     1555.69     1528.57    119.18 o 
 -23   1   4     1159.95     1068.69     91.54 o 
 -21   1   4       19.10       14.36     46.53 o 
 -19   1   4      140.34      157.67     48.93 o 
 -17   1   4      179.90      181.27     45.35 o 
 -15   1   4     1349.23     1448.40     77.79 o 
 -13   1   4     5653.08     5304.70    211.66 o 
 -11   1   4     6131.25     5830.97    223.36 o 
  -9   1   4      204.67      271.63     54.19 o 
  -7   1   4     3967.64     3497.93    151.28 o 
  -5   1   4     7178.27     6208.19    231.87 o 
  -3   1   4     2178.95     2088.19    111.41 o 
  -1   1   4     3347.47     2982.04    143.54 o 
   1   1   4    38899.14    36121.82   1167.99 o 
   3   1   4    64427.82    58004.92   1857.20 o 
   5   1   4    39400.26    36581.35   1191.93 o 
   7   1   4    10025.65     9788.13    336.26 o 
   9   1   4      435.42      455.41    109.56 o 
  11   1   4      126.12      101.81     42.54 o 
  13   1   4       88.06      113.31     39.71 o 
  15   1   4     2077.22     2008.96     93.44 o 
  17   1   4     2963.62     2794.02    147.76 o 
  19   1   4      729.23      685.08     80.31 o 
  21   1   4       53.34       85.21     81.05 o 
  23   1   4     1732.08     1732.09    127.80 o 
  25   1   4      385.06      323.25     75.38 o 
  27   1   4      377.09      391.78     80.00 o 
  29   1   4     1355.05     1209.79    118.43 o 
  31   1   4     1008.44      902.43    108.37 o 
  33   1   4       58.03       -5.50     67.71 o 
  35   1   4      958.96      981.70    115.28 o 
  37   1   4     3157.90     3131.29    264.46 o 
  39   1   4      824.25      626.85    191.65 o 
  41   1   4      124.72      233.71    273.96 o 
  43   1   4     1306.95     1238.90    197.74 o 
  45   1   4     1547.78     1423.90    210.75 o 
  47   1   4      206.08      245.83    159.74 o 
  49   1   4      347.56      193.87    156.17 o 
  51   1   4     1233.53     1451.65    239.57 o 
  53   1   4     1211.80     1084.08    355.09 o 
  55   1   4      179.56      155.20    324.52 o 
 -54   2   4      742.93      331.57    298.65 o 
 -52   2   4      852.07     1182.84    352.74 o 
 -48   2   4     4363.39     3010.02    467.96 o 
 -46   2   4      785.38      681.92    174.59 o 
 -44   2   4     7609.97     7275.11    814.82 o 
 -42   2   4     3884.53     3836.41    371.55 o 
 -40   2   4     1788.91     2111.72    223.51 o 
 -38   2   4     4071.88     4274.54    519.70 o 
 -36   2   4     4400.50     4319.91    301.26 o 
 -34   2   4      738.64      943.00    155.66 o 
 -32   2   4     1448.60     1960.19    203.08 o 
 -30   2   4    13049.24    12851.40    577.81 o 
 -28   2   4    11913.83    11360.71    878.31 o 
 -26   2   4     1300.06     1388.77    167.06 o 
 -24   2   4    10278.44    10344.27    495.49 o 
 -22   2   4     6377.50     6702.24    303.37 o 
 -20   2   4    11500.52    12076.46    414.35 o 
 -18   2   4     1409.42     1713.79    128.16 o 
 -16   2   4    18654.02    19169.39    670.19 o 
 -14   2   4    12637.25    12617.00    466.45 o 
 -12   2   4     2385.98     2777.01    147.68 o 
 -10   2   4      446.92      464.00     71.88 o 
  -8   2   4    11920.05    11791.78    402.00 o 
  -6   2   4    11671.82    11169.23    394.36 o 
  -4   2   4     5001.21     5765.88    221.54 o 
  -2   2   4    46986.53    52908.08   1487.00 o 
   0   2   4    26692.98    28877.01    834.36 o 
   2   2   4      828.35     1216.96    167.67 o 
   4   2   4    23255.09    24983.37    857.01 o 
   6   2   4    16474.68    17298.30    483.37 o 
   8   2   4     1670.19     1550.99     92.91 o 
  10   2   4      281.13      388.77     54.80 o 
  12   2   4    25224.44    27192.88    781.31 o 
  14   2   4    27936.26    28782.86    834.72 o 
  16   2   4     3253.97     3467.17    134.72 o 
  18   2   4    27430.80    27737.92    931.20 o 
  20   2   4     3252.80     3554.75    194.83 o 
  22   2   4     1505.46     1643.91    173.53 o 
  24   2   4      983.90     1188.93    117.83 o 
  26   2   4    19932.39    20678.53    703.42 o 
  28   2   4    21782.13    21854.55    788.52 o 
  30   2   4     9711.38     9401.47    366.24 o 
  32   2   4     7019.11     6910.50    391.13 o 
  34   2   4     8483.33     7974.48    328.26 o 
  36   2   4     5458.93     5230.80    271.99 o 
  38   2   4     1377.06     1245.10    255.23 o 
  40   2   4     4224.18     3934.03    247.41 o 
  42   2   4     2395.39     1983.10    224.31 o 
  44   2   4        5.12      -16.88    136.45 o 
  46   2   4     3909.17     2899.49    458.56 o 
  48   2   4     5537.27     4606.73    592.60 o 
  50   2   4      394.61      364.49    293.95 o 
  52   2   4     1349.20     1015.88    371.55 o 
 -51   3   4     1901.04     1559.09    369.20 o 
 -49   3   4       15.68      200.93    183.63 o 
 -47   3   4     2242.88     1704.78    252.71 o 
 -45   3   4     3272.52     2762.29    318.64 o 
 -43   3   4      266.66      -78.99    133.01 o 
 -41   3   4     3497.49     3401.85    379.78 o 
 -39   3   4     6743.00     6285.21    389.06 o 
 -37   3   4     3394.40     3169.66    284.28 o 
 -35   3   4      178.15       29.06    165.79 o 
 -33   3   4     8578.25     7892.47    431.50 o 
 -31   3   4     8706.49     8392.08    485.60 o 
 -29   3   4      791.45      935.97    156.20 o 
 -27   3   4     2554.31     2888.77    244.73 o 
 -25   3   4     7240.71     6934.89    373.96 o 
 -23   3   4     2587.03     2526.01    181.46 o 
 -21   3   4     1530.21     1345.36    139.22 o 
 -19   3   4    14783.84    13626.48    508.95 o 
 -17   3   4    13999.38    12378.07    460.36 o 
 -15   3   4      680.19      657.79    102.94 o 
 -13   3   4     7008.06     6664.71    281.03 o 
 -11   3   4    19533.09    18223.70    633.01 o 
  -9   3   4     8439.01     8160.41    320.87 o 
  -7   3   4      685.22      658.48     89.96 o 
  -5   3   4    11875.63    10368.52    385.71 o 
  -3   3   4     7781.50     6907.25    282.80 o 
  -1   3   4        8.39       -7.22     53.17 o 
   1   3   4     8978.81     8847.85    340.91 o 
   3   3   4    19921.47    18411.14    556.88 o 
   5   3   4     4217.18     4113.99    171.24 o 
   7   3   4     6270.85     5680.24    209.46 o 
   9   3   4    22650.04    20717.19    615.51 o 
  11   3   4    12223.21    11281.66    359.06 o 
  13   3   4      477.39      506.20     68.44 o 
  15   3   4     3965.52     3805.52    159.42 o 
  17   3   4     9061.86     8042.53    325.65 o 
  19   3   4     3252.32     2882.90    216.69 o 
  21   3   4     3093.48     3407.15    196.03 o 
  23   3   4    13110.08    12299.61    456.53 o 
  25   3   4     4835.95     4660.36    242.77 o 
  27   3   4       85.68       52.60     88.12 o 
  29   3   4     2794.75     2689.78    192.77 o 
  31   3   4     4472.29     4734.81    395.45 o 
  33   3   4      333.02      437.92    110.71 o 
  35   3   4     2624.05     2312.75    188.97 o 
  37   3   4     8487.38     7670.99    447.98 o 
  39   3   4     4273.46     3434.93    301.33 o 
  41   3   4        2.84     -111.73    111.73 o 
  43   3   4     2490.22     2369.68    450.33 o 
  45   3   4     2813.06     2658.20    280.45 o 
  47   3   4      286.38      559.67    303.35 o 
  49   3   4      713.65      616.11    308.06 o 
 -46   4   4      952.01      826.28    220.57 o 
 -44   4   4      148.67      185.94    167.55 o 
 -42   4   4       16.35       37.32    146.97 o 
 -40   4   4       59.89      -32.49    144.52 o 
 -38   4   4      209.18      296.39    167.85 o 
 -36   4   4      133.13      134.22    147.74 o 
 -34   4   4      373.90      367.06    156.28 o 
 -32   4   4      127.63       53.80    164.61 o 
 -30   4   4      308.13       64.96    132.25 o 
 -28   4   4     6214.13     6078.14    371.01 o 
 -26   4   4     5641.99     5983.17    362.93 o 
 -24   4   4      815.56     1073.66    169.41 o 
 -22   4   4     1408.35      986.60    140.47 o 
 -20   4   4     4226.59     4210.12    250.07 o 
 -18   4   4       61.08       -0.56     91.98 o 
 -16   4   4      264.14       87.56     97.96 o 
 -14   4   4      506.50      432.17    107.46 o 
 -12   4   4      565.39      712.44    114.70 o 
 -10   4   4       16.46       25.69     89.45 o 
  -8   4   4      361.79      608.76    105.99 o 
  -6   4   4       22.03      -40.36     77.53 o 
  -4   4   4      512.47      699.54    101.25 o 
  -2   4   4      896.07     1115.19    113.68 o 
   0   4   4     1111.51      703.73    106.74 o 
   2   4   4     1795.23     2003.31    134.39 o 
   4   4   4      824.07      635.03     90.14 o 
   6   4   4      345.70      191.55     74.66 o 
   8   4   4      409.33      640.87     90.76 o 
  10   4   4     6033.02     5839.11    227.04 o 
  12   4   4     3378.92     3178.43    165.76 o 
  14   4   4      350.24      415.80    100.30 o 
  16   4   4     1743.77     1489.98    142.17 o 
  18   4   4     1879.04     1643.43    146.57 o 
  20   4   4      106.58       48.35    116.71 o 
  22   4   4     1026.19     1283.08    135.78 o 
  24   4   4     1382.00     1290.61    160.64 o 
  26   4   4     1042.25      849.70    265.73 o 
  28   4   4     1174.73     1103.78    184.48 o 
  30   4   4     1002.65      766.80    178.70 o 
  32   4   4     4050.13     3922.26    319.25 o 
  34   4   4      782.62      611.88    161.61 o 
  36   4   4       48.28     -122.43    123.91 o 
  38   4   4     1102.99     1347.25    219.96 o 
  40   4   4       33.36      132.84    148.45 o 
  42   4   4      816.14      644.93    190.86 o 
  44   4   4      360.62      526.23    192.59 o 
  46   4   4      440.13      400.99    195.35 o 
 -41   5   4      132.69      -19.26    179.57 o 
 -39   5   4     2180.16     1870.67    298.65 o 
 -37   5   4     1278.62     1374.28    335.10 o 
 -35   5   4      280.74      441.31    187.55 o 
 -33   5   4     2484.33     2303.42    276.68 o 
 -31   5   4     1825.87     2230.32    256.13 o 
 -29   5   4       64.80      277.96    194.00 o 
 -27   5   4     2566.09     2472.84    262.49 o 
 -25   5   4     5899.22     5522.20    415.05 o 
 -23   5   4     1840.64     2261.78    370.37 o 
 -21   5   4      263.62      329.08    141.16 o 
 -19   5   4     4189.92     4740.75    303.75 o 
 -17   5   4     5394.06     5327.33    295.07 o 
 -15   5   4     1284.96     1186.27    152.63 o 
 -13   5   4     1817.85     2026.06    180.66 o 
 -11   5   4     7609.60     7452.71    425.81 o 
  -9   5   4     3590.84     3979.97    243.38 o 
  -7   5   4      469.06      462.58    111.26 o 
  -5   5   4     5085.80     5242.15    259.42 o 
  -3   5   4     3624.66     3704.04    295.12 o 
  -1   5   4     1185.60     1243.00    174.60 o 
   1   5   4      610.07      742.40    118.77 o 
   3   5   4     5080.82     5357.26    231.68 o 
   5   5   4     1033.21     1260.38    119.45 o 
   7   5   4     2419.00     2523.75    162.13 o 
   9   5   4     3867.72     4108.08    203.37 o 
  11   5   4     1528.53     1582.23    161.38 o 
  13   5   4      526.10      418.66    109.46 o 
  15   5   4     4238.23     4686.06    271.59 o 
  17   5   4     4894.32     5189.25    358.73 o 
  19   5   4     1081.69     1047.09    186.93 o 
  21   5   4     1400.81      964.96    191.14 o 
  23   5   4     5437.92     5116.27    523.23 o 
  25   5   4     2830.76     3055.48    295.12 o 
  27   5   4       53.05       35.73    257.50 o 
  29   5   4     2226.65     2329.29    269.31 o 
  31   5   4     4289.40     3739.35    338.63 o 
  33   5   4     2234.72     1833.12    278.66 o 
  35   5   4      433.61      401.21    178.28 o 
  37   5   4      370.06      336.85    179.13 o 
  39   5   4      365.61      598.51    197.83 o 
 -32   6   4      338.19     -143.45    249.27 o 
 -30   6   4       38.76      -42.33    263.38 o 
 -28   6   4     1522.76     1667.27    373.90 o 
 -26   6   4     1849.31     2224.59    409.17 o 
 -24   6   4     2317.72     2868.92    453.85 o 
 -22   6   4     2469.79     3273.39    489.13 o 
 -20   6   4      356.37      656.09    282.19 o 
 -18   6   4      445.31      562.03    272.78 o 
 -16   6   4      652.93     1109.94    301.00 o 
 -14   6   4     1249.01     2083.42    255.14 o 
 -12   6   4      963.84     1043.86    208.56 o 
 -10   6   4     1363.74     1684.21    457.38 o 
  -8   6   4     3401.32     4199.96    345.01 o 
  -6   6   4     1790.99     2501.25    263.52 o 
  -4   6   4     2545.45     2189.64    262.20 o 
  -2   6   4      222.45      150.10    130.46 o 
   0   6   4      106.59      160.16    136.57 o 
   2   6   4      103.04      341.31    142.28 o 
   4   6   4       88.40      268.21    111.28 o 
   6   6   4     1021.06     1722.81    210.30 o 
   8   6   4       41.28      256.95    136.23 o 
  10   6   4       90.38      283.12    142.89 o 
  12   6   4     1349.80     2070.36    499.71 o 
  14   6   4      943.25     1497.94    221.98 o 
  16   6   4      268.64      457.68    159.94 o 
  18   6   4      715.87     1455.00    224.31 o 
  20   6   4     1802.93     2315.85    268.08 o 
  22   6   4      683.85      799.54    197.87 o 
  24   6   4       31.73       27.25    213.99 o 
  26   6   4     3487.54     4926.40    401.51 o 
  28   6   4     1778.20     2211.30    283.82 o 
  30   6   4     1409.65     1231.59    250.44 o 
 -15   7   4       30.20     -235.16    235.16 o 
 -13   7   4       72.84     -228.10    258.67 o 
 -11   7   4      330.04      714.88    303.35 o 
  -9   7   4      127.01      322.17    277.49 o 
  -7   7   4      185.71     -151.02    172.07 o 
  -5   7   4      670.74      637.28    310.41 o 
  -3   7   4      543.36       21.16    225.75 o 
   9   7   4     1022.41      811.29    251.62 o 
  11   7   4      251.23      -25.87    171.66 o 
  13   7   4      160.43       79.84    157.33 o 
  15   7   4      864.16      709.73    388.01 o 
 -13  -7   5     2197.79     3068.80    475.02 o 
 -11  -7   5      810.06     1222.82    373.90 o 
  -9  -7   5      402.89       37.63    284.54 o 
  -7  -7   5      564.15      844.22    355.09 o 
  -3  -7   5     1015.58     1512.06    390.36 o 
  -1  -7   5      244.54       91.71    291.60 o 
   1  -7   5      177.99      430.34    331.57 o 
   3  -7   5      913.51     1246.33    373.90 o 
   5  -7   5      764.77     1439.16    395.06 o 
 -30  -6   5      223.84      189.25    190.11 o 
 -28  -6   5      711.82      535.92    200.32 o 
 -26  -6   5      281.95      493.54    179.56 o 
 -24  -6   5      456.39      368.29    205.76 o 
 -22  -6   5     2585.27     2967.94    650.21 o 
 -20  -6   5     1769.46     1733.11    343.33 o 
 -18  -6   5       29.73      -32.92    237.51 o 
 -16  -6   5      842.50      714.88    291.60 o 
 -14  -6   5     1049.15     1662.56    324.52 o 
 -12  -6   5      280.35      350.38    232.81 o 
 -10  -6   5      218.92      837.16    282.19 o 
  -8  -6   5     2333.26     1413.30    348.03 o 
  -6  -6   5      711.55      914.76    291.60 o 
  -4  -6   5     1782.39     1728.41    340.98 o 
  -2  -6   5     4306.59     4576.16    533.81 o 
   0  -6   5     2600.50     2732.53    425.64 o 
  18  -6   5      588.58      627.87    263.38 o 
  20  -6   5     1367.31     1243.98    282.19 o 
  22  -6   5      268.82      258.67    223.40 o 
  24  -6   5      111.78     -195.18    195.18 o 
  26  -6   5     1647.15     1831.88    355.09 o 
  28  -6   5     1912.96     1904.78    366.85 o 
  30  -6   5       11.18      181.07    270.43 o 
 -39  -5   5      899.53     1096.73    265.73 o 
 -37  -5   5      175.66      696.45    194.73 o 
 -35  -5   5      132.36      452.48    187.70 o 
 -33  -5   5     1351.55     1819.73    251.71 o 
 -31  -5   5     1783.47     1961.75    261.00 o 
 -29  -5   5      272.85      396.19    171.61 o 
 -27  -5   5     2387.59     2491.34    274.12 o 
 -25  -5   5     1154.75     1697.84    315.11 o 
 -23  -5   5      524.32      672.55    265.73 o 
 -21  -5   5      468.38      416.23    239.86 o 
 -19  -5   5      490.86     1058.21    282.19 o 
 -17  -5   5      390.68      665.50    258.67 o 
 -15  -5   5      276.70      211.64    235.16 o 
 -13  -5   5       44.33      225.75    239.86 o 
 -11  -5   5      424.83     -150.50    223.40 o 
  -9  -5   5      131.84      -42.33    209.29 o 
  -7  -5   5     2233.70     3336.88    416.23 o 
  -5  -5   5     9640.77     9991.84    728.99 o 
  -3  -5   5     6132.26     6412.74    562.03 o 
   7  -5   5       61.68      277.49    150.50 o 
   9  -5   5     6870.52     6977.12    503.24 o 
  11  -5   5      153.09      510.29    164.61 o 
  13  -5   5      201.12      406.82    159.91 o 
  15  -5   5     1726.40     2175.21    298.65 o 
  17  -5   5      473.87      733.69    204.59 o 
  19  -5   5      540.38      583.19    213.99 o 
  21  -5   5      181.24      340.98    185.77 o 
  23  -5   5     1253.38     1291.01    261.02 o 
  25  -5   5      677.93      491.48    216.34 o 
  27  -5   5      844.47      743.10    242.21 o 
  29  -5   5      698.65     1025.29    272.78 o 
  31  -5   5     1795.05     2739.58    388.01 o 
  33  -5   5     1830.13     2041.17    350.38 o 
  35  -5   5      138.68       -7.05    178.72 o 
  37  -5   5      120.46      -18.81    202.24 o 
  39  -5   5       12.03      -79.95    211.64 o 
 -46  -4   5      248.32      533.13    220.29 o 
 -44  -4   5     5083.32     5453.98    421.56 o 
 -42  -4   5     4929.35     4969.54    404.89 o 
 -40  -4   5      521.31      536.28    213.99 o 
 -38  -4   5     1951.11     1894.52    251.71 o 
 -36  -4   5     7089.45     6713.28    418.87 o 
 -34  -4   5     4554.45     4605.96    360.65 o 
 -32  -4   5      153.69      179.86    275.13 o 
 -30  -4   5     3226.38     3367.39    294.26 o 
 -28  -4   5     5894.93     5195.73    378.73 o 
 -26  -4   5     2560.53     2017.65    362.14 o 
 -24  -4   5     1557.10     1742.52    324.52 o 
 -22  -4   5    10751.16     9469.79    703.12 o 
 -20  -4   5     3673.16     3400.38    416.23 o 
 -18  -4   5      534.10      510.29    228.10 o 
 -16  -4   5     4282.40     4627.90    479.72 o 
 -14  -4   5     5769.90     5406.27    484.42 o 
 -12  -4   5      566.94      519.70    228.10 o 
 -10  -4   5     7096.88     6824.27    540.86 o 
  -8  -4   5    15901.86    13928.38    940.63 o 
  -6  -4   5     5612.88     5389.81    482.07 o 
  -4  -4   5     1094.49      783.07    256.32 o 
  -2  -4   5    16138.95    15666.19    888.90 o 
   0  -4   5    10264.58    10294.02    465.37 o 
   2  -4   5       27.51       60.20     95.24 o 
   4  -4   5     4810.23     4704.25    256.90 o 
   6  -4   5    12043.24    10748.49    484.42 o 
   8  -4   5     4637.18     4159.19    398.59 o 
  10  -4   5     1286.01     1365.50    142.89 o 
  12  -4   5    13902.78    12112.32    548.46 o 
  14  -4   5    16114.17    14588.94    647.31 o 
  16  -4   5     1757.91     1682.13    167.64 o 
  18  -4   5     1516.61     1688.43    279.84 o 
  20  -4   5     4431.94     4329.25    439.74 o 
  22  -4   5     2662.32     2798.37    350.38 o 
  24  -4   5      480.40      526.75    213.99 o 
  26  -4   5     5986.74     5422.73    491.48 o 
  28  -4   5     3559.78     3466.22    406.82 o 
  30  -4   5       22.91       75.25    185.77 o 
  32  -4   5     3703.73     3717.84    432.69 o 
  34  -4   5     4962.48     4881.87    498.53 o 
  36  -4   5     1118.01      846.57    256.32 o 
  38  -4   5      704.14      834.81    253.97 o 
  40  -4   5     3853.90     3480.33    446.80 o 
  42  -4   5     2008.92     2057.63    371.55 o 
  44  -4   5       49.38      -23.52    216.34 o 
 -51  -3   5     1106.23     1263.36    256.32 o 
 -49  -3   5       57.94       58.89    170.82 o 
 -47  -3   5     1417.91     1545.11    248.33 o 
 -45  -3   5     1047.45     1354.56    232.09 o 
 -43  -3   5      119.79      309.44    169.45 o 
 -41  -3   5     1170.48     1393.69    353.91 o 
 -39  -3   5     1157.60     1433.72    216.19 o 
 -37  -3   5     2062.63     2310.23    256.22 o 
 -35  -3   5       83.91       26.72    133.88 o 
 -33  -3   5      614.00      748.82    249.27 o 
 -31  -3   5     3810.79     3908.32    302.41 o 
 -29  -3   5      163.83      132.86    124.38 o 
 -27  -3   5     1237.64     1199.30    253.97 o 
 -25  -3   5     1900.77     2205.78    343.33 o 
 -23  -3   5     1420.54     1622.59    284.54 o 
 -21  -3   5     4119.53     4905.38    472.67 o 
 -19  -3   5      221.30      237.51    204.59 o 
 -17  -3   5    11239.62    11278.15    719.58 o 
 -15  -3   5     2633.82     2793.67    333.92 o 
 -13  -3   5     2248.06     2393.90    301.00 o 
 -11  -3   5      742.66      987.66    223.40 o 
  -9  -3   5     2248.53     3165.22    336.28 o 
  -7  -3   5     2080.61     2069.49    142.19 o 
  -5  -3   5     1206.51     1277.39    109.88 o 
  -3  -3   5      607.87     1006.47    124.63 o 
  -1  -3   5      979.43     1044.10    129.34 o 
   1  -3   5     6584.68     7373.21    336.72 o 
   3  -3   5     9538.06     9691.16    411.48 o 
   5  -3   5     1382.48     1653.09    122.60 o 
   7  -3   5     4781.01     4632.03    236.93 o 
   9  -3   5     2033.79     2123.20    143.47 o 
  11  -3   5     1669.83     1705.27    139.26 o 
  13  -3   5     1104.52     1217.93    121.94 o 
  15  -3   5     3200.95     3562.77    393.89 o 
  17  -3   5     3236.23     3270.02    226.43 o 
  19  -3   5     5164.03     4664.40    304.53 o 
  21  -3   5     9485.32     8449.49    433.97 o 
  23  -3   5     2132.78     2343.13    196.16 o 
  25  -3   5      706.05      846.77    142.74 o 
  27  -3   5       90.95      -60.83    111.49 o 
  29  -3   5     2685.29     2706.12    364.49 o 
  31  -3   5     2770.73     2646.04    244.92 o 
  33  -3   5      190.56      245.63    149.32 o 
  35  -3   5     2729.48     2432.82    243.82 o 
  37  -3   5      489.47      499.03    223.40 o 
  39  -3   5      330.20      253.27    152.30 o 
  41  -3   5      604.08      907.67    199.88 o 
  43  -3   5     1435.47     1431.80    237.36 o 
  45  -3   5      462.48      657.81    202.81 o 
  47  -3   5       22.40      181.07    230.45 o 
  49  -3   5      489.61      430.34    277.49 o 
 -54  -2   5      286.31       29.80    322.17 o 
 -52  -2   5      415.46      303.24    255.15 o 
 -50  -2   5     2844.73     2748.41    298.88 o 
 -48  -2   5     2429.09     1862.86    255.33 o 
 -46  -2   5       26.79      124.05    153.99 o 
 -44  -2   5     1275.98     1350.10    213.42 o 
 -42  -2   5     5500.53     5292.68    364.82 o 
 -40  -2   5     1331.31     1594.97    209.43 o 
 -38  -2   5      273.21      425.87    147.74 o 
 -36  -2   5      844.21      926.96    409.17 o 
 -34  -2   5       17.63       25.02    122.04 o 
 -32  -2   5     2480.92     2223.64    229.31 o 
 -30  -2   5     9475.88     8127.25    475.02 o 
 -28  -2   5    10681.45     9243.79    356.23 o 
 -26  -2   5     1007.91     1108.95    127.13 o 
 -24  -2   5     4599.38     4185.37    241.26 o 
 -22  -2   5    12489.93    10971.76    475.76 o 
 -20  -2   5     4904.95     4528.30    337.45 o 
 -18  -2   5      633.52      517.35    176.37 o 
 -16  -2   5    14243.83    12500.97    776.02 o 
 -14  -2   5    15207.95    13787.28    832.46 o 
 -12  -2   5     1893.68     1733.11    237.51 o 
 -10  -2   5     6851.14     6396.28    446.80 o 
  -8  -2   5    27752.03    25761.50   1465.03 o 
  -6  -2   5    19269.60    16822.59    702.40 o 
  -4  -2   5      344.67      377.82     85.83 o 
  -2  -2   5     4816.82     4188.15    277.49 o 
   0  -2   5     3922.82     3158.16    242.21 o 
   2  -2   5       53.49      118.80     78.78 o 
   4  -2   5     6084.70     5662.62    254.07 o 
   6  -2   5    11983.43    10823.68    459.12 o 
   8  -2   5     5995.04     5582.08    260.82 o 
  10  -2   5      484.14      468.23     75.71 o 
  12  -2   5     9916.42     8930.51    395.99 o 
  14  -2   5     5822.21     5354.88    268.13 o 
  16  -2   5      319.71      554.76     91.38 o 
  18  -2   5     8280.65     7361.20    361.02 o 
  20  -2   5     8261.03     7732.00    371.17 o 
  22  -2   5     2895.19     2835.97    209.51 o 
  24  -2   5     1338.29     1281.56    266.90 o 
  26  -2   5    14018.46    12112.38    556.68 o 
  28  -2   5     9774.79     8535.20    435.19 o 
  30  -2   5      763.74      692.84    144.64 o 
  32  -2   5     1845.94     1631.66    193.58 o 
  34  -2   5     3970.47     3577.22    280.78 o 
  36  -2   5     1192.56     1391.92    183.69 o 
  38  -2   5      435.15      473.05    152.30 o 
  40  -2   5     3028.59     2714.16    262.71 o 
  42  -2   5     1564.93     1703.67    216.99 o 
  44  -2   5       60.75       81.90    149.32 o 
  46  -2   5     1046.03     1171.63    206.17 o 
  48  -2   5     1803.53     1583.55    240.24 o 
  50  -2   5      123.97       53.04    175.10 o 
  52  -2   5      480.51      466.07    205.75 o 
 -55  -1   5      472.71      674.90    352.74 o 
 -53  -1   5     9786.98     9693.19    816.00 o 
 -51  -1   5     1101.39     1544.65    244.39 o 
 -49  -1   5     1074.03      861.73    439.74 o 
 -47  -1   5     5936.60     6634.01    389.24 o 
 -45  -1   5    11031.26    11179.16    930.05 o 
 -43  -1   5      774.43      706.59    189.30 o 
 -41  -1   5     5072.98     5239.37    365.90 o 
 -39  -1   5     5810.35     6613.09    385.66 o 
 -37  -1   5      662.48     1040.90    170.55 o 
 -35  -1   5     1801.62     2199.42    216.29 o 
 -33  -1   5     2559.65     2890.24    173.82 o 
 -31  -1   5     9129.57     9682.09    361.30 o 
 -29  -1   5      347.26      523.81     86.95 o 
 -27  -1   5    18288.30    18442.62    635.01 o 
 -25  -1   5    11041.13    10657.98    527.23 o 
 -23  -1   5     1506.63     1490.89    137.40 o 
 -21  -1   5      552.66      709.84    172.84 o 
 -19  -1   5    12283.98    11761.84    520.07 o 
 -17  -1   5    44678.63    46813.58   1962.39 o 
 -15  -1   5     6516.49     7407.29    302.67 o 
 -13  -1   5    20117.93    21885.03    696.49 o 
 -11  -1   5    45266.50    48410.28   1875.96 o 
  -9  -1   5     2800.35     3200.58    182.95 o 
  -7  -1   5     3242.46     3970.97    193.05 o 
  -5  -1   5     4579.20     4751.87    253.37 o 
  -3  -1   5    38787.40    44691.90   1759.78 o 
  -1  -1   5     5676.73     6551.49    385.66 o 
   1  -1   5    21355.05    24409.34   1519.12 o 
   3  -1   5    11317.37    11953.05    710.18 o 
   7  -1   5    27038.65    32132.10   1309.45 o 
   9  -1   5    39881.18    45288.10   1593.79 o 
  13  -1   5     8388.83    10112.12    421.11 o 
  15  -1   5    16837.97    18361.99    834.69 o 
  17  -1   5    26958.69    28653.06   1199.71 o 
  19  -1   5     2505.52     3092.87    186.49 o 
  21  -1   5      358.03      339.80     91.45 o 
  23  -1   5    24802.55    24445.36    983.53 o 
  25  -1   5     5060.42     5253.70    289.56 o 
  27  -1   5     5853.36     5972.79    339.80 o 
  29  -1   5     8035.12     7783.69    401.51 o 
  31  -1   5    17654.72    17176.32    820.70 o 
  33  -1   5     4146.90     4640.53    345.68 o 
  35  -1   5     9475.72     9002.53    464.74 o 
  37  -1   5    15940.17    15220.63    737.22 o 
  39  -1   5      954.02     1039.20    175.78 o 
  41  -1   5      510.18      425.35    150.29 o 
  43  -1   5     2114.67     2586.76    255.28 o 
  45  -1   5     3338.83     3836.56    360.97 o 
  47  -1   5       28.67      -18.90    146.23 o 
  49  -1   5     4147.29     4352.79    364.19 o 
  51  -1   5     3379.91     3551.36    452.68 o 
  53  -1   5      140.47      192.63    198.71 o 
 -56   0   5      144.32     -265.73    265.73 o 
 -54   0   5        9.85     -216.34    272.78 o 
 -52   0   5       81.56      315.11    312.76 o 
 -50   0   5       83.81     -251.62    251.62 o 
 -48   0   5      167.73      465.61    289.24 o 
 -46   0   5       26.00     -230.45    230.45 o 
 -44   0   5       32.82      -64.94    119.65 o 
 -42   0   5        2.09      233.06    130.30 o 
 -40   0   5        0.61      -93.34     93.34 o 
 -38   0   5       45.73       27.76     78.56 o 
 -36   0   5        2.20      -29.37     96.73 o 
 -34   0   5        1.95       -2.63     77.11 o 
 -32   0   5        1.16      -70.49     70.49 o 
 -30   0   5        0.32       42.86     74.15 o 
 -28   0   5       31.10       92.80     65.11 o 
 -26   0   5        6.14       13.10     59.92 o 
 -24   0   5        0.31      -23.56     92.02 o 
 -22   0   5        0.70       44.40     56.56 o 
 -20   0   5        3.18       24.56     55.67 o 
 -18   0   5       53.39       -7.63     69.42 o 
 -16   0   5       45.54       63.48     52.55 o 
 -14   0   5       30.49      114.99     50.39 o 
 -12   0   5       14.14       22.91     45.00 o 
 -10   0   5       10.16       59.61     44.18 o 
  -8   0   5      119.70      179.24     47.48 o 
  -6   0   5      104.18       77.06     43.84 o 
  -4   0   5        8.08       57.96     42.44 o 
  -2   0   5       95.54      107.74     54.02 o 
   0   0   5       13.05       23.52     75.25 o 
   2   0   5       51.64       72.27     49.55 o 
   4   0   5       88.94      150.71     54.80 o 
   6   0   5        2.46       52.11     52.36 o 
   8   0   5       20.00       10.47     53.13 o 
  10   0   5       39.80       72.40     59.01 o 
  12   0   5      140.67      189.64     67.33 o 
  14   0   5       86.17       70.55    103.47 o 
  16   0   5       91.04       44.51     68.87 o 
  18   0   5       25.68       10.58     70.58 o 
  20   0   5       48.44       28.79     77.94 o 
  22   0   5        4.80       44.41     84.66 o 
  24   0   5       90.12      -30.35     84.38 o 
  26   0   5       50.54      -36.62     90.30 o 
  28   0   5      192.59      207.35    105.65 o 
  30   0   5        3.54       31.68    128.16 o 
  32   0   5       20.60      -38.08    104.29 o 
  34   0   5       28.08      124.65    119.78 o 
  36   0   5       36.62       47.03    176.37 o 
  38   0   5      125.86      276.30    130.94 o 
  40   0   5       14.13      -39.55    148.15 o 
  42   0   5        7.37      -30.00    139.92 o 
  44   0   5        0.85      347.88    201.06 o 
  46   0   5       84.95      -44.35    185.77 o 
  48   0   5       31.90      168.99    154.82 o 
  50   0   5       22.03      -97.92    145.73 o 
  52   0   5        5.44      202.57    171.39 o 
  54   0   5       38.45        1.33    181.60 o 
 -55   1   5      175.75      362.14    359.79 o 
 -53   1   5     9490.38    10027.11    823.05 o 
 -51   1   5     1765.89     1603.77    392.71 o 
 -49   1   5     1385.44     1516.77    359.79 o 
 -47   1   5     4866.62     4888.92    585.54 o 
 -45   1   5    11366.42    10739.64    804.24 o 
 -43   1   5      999.16     1028.01    431.51 o 
 -41   1   5     6221.50     6780.69    363.43 o 
 -39   1   5     5343.96     5910.62    352.06 o 
 -37   1   5      950.91     1165.69    161.57 o 
 -35   1   5     2205.51     2359.48    326.87 o 
 -33   1   5     1789.89     2310.16    160.83 o 
 -31   1   5     8387.71     8676.56    352.87 o 
 -29   1   5      503.49      710.97    195.85 o 
 -27   1   5    17620.66    18126.38    631.56 o 
 -25   1   5    12890.00    13020.12    435.78 o 
 -23   1   5     1547.25     1657.27    116.76 o 
 -21   1   5     1166.78     1366.13     85.23 o 
 -19   1   5    12576.94    12118.92    366.31 o 
 -17   1   5    43524.44    46717.17   1306.42 o 
 -15   1   5     6517.66     7375.45    283.19 o 
 -13   1   5    19177.76    20299.19    703.71 o 
 -11   1   5    43971.12    47327.66   1540.06 o 
  -9   1   5     3759.33     4017.28    160.94 o 
  -7   1   5     3283.73     3569.87    159.20 o 
  -5   1   5     5850.36     6011.68    210.33 o 
  -1   1   5     5647.14     6121.03    238.34 o 
   1   1   5    25245.43    28299.96    893.28 o 
   3   1   5    11611.81    12244.80    419.83 o 
   5   1   5     1645.93     2055.57    160.67 o 
   7   1   5    28614.61    33940.38   1080.61 o 
   9   1   5    31666.38    36927.28   1303.70 o 
  11   1   5     4336.44     5098.76    206.92 o 
  13   1   5     8024.53     9267.28    342.79 o 
  15   1   5    20431.36    21908.38    832.81 o 
  17   1   5    27874.40    30349.34    977.15 o 
  19   1   5     1819.84     2124.03    337.45 o 
  21   1   5      382.59      378.16    104.40 o 
  23   1   5    22209.45    22723.07    986.03 o 
  27   1   5     6358.72     7243.88    357.32 o 
  29   1   5     8001.77     8246.52    412.29 o 
  31   1   5    15226.64    15889.40    736.42 o 
  33   1   5     4751.54     5001.57    306.22 o 
  35   1   5     9225.97     9527.91    477.43 o 
  37   1   5    16694.99    16139.36    733.69 o 
  39   1   5     1048.05     1233.13    188.70 o 
  41   1   5      614.19      388.74    155.92 o 
  43   1   5     2239.78     2567.21    369.20 o 
  45   1   5     2928.10     3173.57    292.47 o 
  47   1   5       37.08        6.55    157.31 o 
  49   1   5     4259.31     4750.17    363.22 o 
  51   1   5     2919.44     3098.60    313.72 o 
  53   1   5      187.94      332.44    364.49 o 
 -54   2   5      264.92       65.84    272.78 o 
 -52   2   5      425.52      453.85    293.95 o 
 -50   2   5     2822.73     2142.28    404.47 o 
 -48   2   5     2406.25     2447.99    385.66 o 
 -46   2   5       34.82       58.83    177.54 o 
 -44   2   5     1305.27     1017.02    257.50 o 
 -42   2   5     5345.04     5248.24    355.44 o 
 -40   2   5     1355.35     1165.80    188.61 o 
 -38   2   5      385.03      323.27    131.38 o 
 -36   2   5     1149.76     1153.16    175.71 o 
 -34   2   5      134.44       -0.30    438.57 o 
 -32   2   5     2479.38     2557.68    350.38 o 
 -30   2   5     9518.09     8068.47    422.11 o 
 -28   2   5    10437.66     8834.29    447.26 o 
 -26   2   5      969.10     1088.32    179.90 o 
 -24   2   5     4395.63     3796.23    211.23 o 
 -22   2   5    12316.41    10025.21    396.69 o 
 -20   2   5     5040.56     4373.86    212.92 o 
 -18   2   5      655.54      738.90     96.01 o 
 -16   2   5    14250.34    11911.31    437.75 o 
 -14   2   5    14808.74    12962.23    470.04 o 
 -12   2   5     1826.44     1701.86    118.74 o 
 -10   2   5     6815.71     5970.69    245.84 o 
  -8   2   5    27562.22    24646.21    828.52 o 
  -6   2   5    19059.28    17473.63    583.92 o 
  -4   2   5      388.96      470.41     64.10 o 
  -2   2   5     4862.16     4294.29    160.22 o 
   0   2   5     4053.83     3478.29    168.91 o 
   2   2   5       48.25       79.37     60.72 o 
   4   2   5     6384.95     5809.32    237.41 o 
   6   2   5    12245.84    11178.10    396.90 o 
   8   2   5     5750.09     5619.58    231.53 o 
  10   2   5      577.73      562.72     92.73 o 
  12   2   5     9729.00     8936.91    289.67 o 
  14   2   5     5990.60     5398.33    195.51 o 
  16   2   5      345.46      306.68     53.95 o 
  18   2   5     8302.60     7715.29    253.58 o 
  20   2   5     8466.62     7736.05    407.24 o 
  22   2   5     2806.18     3081.52    335.66 o 
  24   2   5     1355.30     1398.88    127.34 o 
  26   2   5    13749.90    12178.78    458.05 o 
  28   2   5     9982.16     8993.41    359.27 o 
  30   2   5      786.99      878.46    117.85 o 
  32   2   5     1929.63     1813.39    171.19 o 
  34   2   5     3763.75     3647.68    275.56 o 
  36   2   5     1208.90     1013.30    135.23 o 
  38   2   5      377.49      498.88    111.66 o 
  40   2   5     3124.79     2970.09    210.62 o 
  42   2   5     1507.63     1195.96    193.24 o 
  44   2   5       54.74      -44.99    140.06 o 
  46   2   5     1026.82     1083.13    205.09 o 
  48   2   5     1809.99     1711.95    371.55 o 
  50   2   5      160.99      110.52    272.78 o 
  52   2   5      520.85      456.21    308.06 o 
 -51   3   5     1277.55     1366.29    285.72 o 
 -49   3   5       49.60     -154.37    154.37 o 
 -47   3   5     1148.85     1262.93    221.91 o 
 -45   3   5     1329.71     1258.41    235.16 o 
 -43   3   5      184.99       10.14    140.58 o 
 -41   3   5     1455.55     1171.96    197.79 o 
 -39   3   5      724.23      762.85    181.04 o 
 -37   3   5     2225.88     2107.39    234.17 o 
 -35   3   5       75.77      -16.80    127.75 o 
 -33   3   5     1015.90     1266.73    187.70 o 
 -31   3   5     3022.80     3389.09    283.33 o 
 -29   3   5      206.74      112.30    116.08 o 
 -27   3   5      808.09     1034.21    160.40 o 
 -25   3   5     2961.71     3600.09    221.68 o 
 -23   3   5     1614.00     1546.37    153.34 o 
 -21   3   5     4518.14     4939.23    254.41 o 
 -19   3   5      651.57      655.05    109.22 o 
 -17   3   5    10221.65    10089.84    401.90 o 
 -15   3   5     2770.14     2991.78    181.08 o 
 -13   3   5     2035.82     1974.38    152.20 o 
 -11   3   5     1473.65     1605.75    145.13 o 
  -9   3   5     2036.03     3115.51    176.78 o 
  -7   3   5     1909.91     2296.76    144.11 o 
  -5   3   5     1016.95     1037.26     99.66 o 
  -3   3   5     1003.51     1325.26    105.15 o 
  -1   3   5     1008.86     1018.69     83.93 o 
   1   3   5     7218.72     7705.70    309.07 o 
   3   3   5     9629.52     9171.44    362.59 o 
   5   3   5     1057.10     1076.67    111.68 o 
   7   3   5     4750.69     4630.46    253.25 o 
   9   3   5     1378.85     1375.20    104.96 o 
  11   3   5     1727.17     1755.09    112.68 o 
  13   3   5     1036.97     1229.91     96.01 o 
  15   3   5     2964.95     3348.11    155.38 o 
  17   3   5     4491.21     4445.15    217.08 o 
  19   3   5     4917.42     4855.28    240.33 o 
  21   3   5     9942.58     9642.62    372.18 o 
  23   3   5     1314.94     1494.10    145.30 o 
  25   3   5     1098.27     1123.98    130.33 o 
  27   3   5      136.26       70.11     88.69 o 
  29   3   5     2603.04     2857.08    320.35 o 
  31   3   5     2607.90     2801.34    203.06 o 
  33   3   5      255.97      296.53    107.77 o 
  35   3   5     2732.14     2907.69    262.46 o 
  37   3   5      413.54      449.54    119.28 o 
  39   3   5      526.04      382.76    163.43 o 
  41   3   5      616.51      749.38    179.57 o 
  43   3   5     1735.21     1581.05    253.97 o 
  45   3   5      340.94      277.49    284.54 o 
  47   3   5       17.01      277.49    268.08 o 
  49   3   5      337.79       91.71    284.54 o 
 -46   4   5      203.44      469.64    206.23 o 
 -44   4   5     4948.28     4631.74    395.99 o 
 -42   4   5     4820.49     4884.50    392.04 o 
 -40   4   5      615.45      433.88    185.77 o 
 -38   4   5     1814.07     1348.27    217.83 o 
 -36   4   5     7211.45     6683.64    412.13 o 
 -34   4   5     4351.27     4008.96    426.81 o 
 -32   4   5      209.94      265.37    145.43 o 
 -30   4   5     3185.25     3329.28    538.51 o 
 -28   4   5     5724.46     5775.30    364.48 o 
 -26   4   5     2629.94     3038.28    266.85 o 
 -24   4   5     1641.27     1802.31    171.01 o 
 -22   4   5    10715.75     9637.75    507.39 o 
 -20   4   5     3566.09     3857.86    235.43 o 
 -18   4   5      542.82      560.56    116.53 o 
 -16   4   5     4517.99     4790.37    260.07 o 
 -14   4   5     6029.99     5898.02    439.60 o 
 -12   4   5      552.59      692.39    116.56 o 
 -10   4   5     7041.74     6430.20    301.29 o 
  -8   4   5    15593.67    14377.92    529.02 o 
  -6   4   5     5357.51     5215.58    248.64 o 
  -4   4   5      953.74     1151.98    116.31 o 
  -2   4   5    15619.16    14782.40    538.61 o 
   0   4   5    10889.20    10741.89    413.93 o 
   2   4   5       25.51       38.15     81.56 o 
   4   4   5     5157.02     4916.03    242.56 o 
   6   4   5    11596.66    10166.83    351.17 o 
   8   4   5     4306.79     4249.98    196.59 o 
  10   4   5     1163.30     1208.12    108.87 o 
  12   4   5    13649.20    12426.02    402.88 o 
  14   4   5    15957.57    14977.49    553.48 o 
  16   4   5     1651.08     1705.12    155.53 o 
  18   4   5     1794.97     1964.72    163.99 o 
  20   4   5     4768.64     4768.88    251.22 o 
  22   4   5     2711.50     2534.86    189.64 o 
  24   4   5      505.25      485.15    114.06 o 
  26   4   5     6199.87     5658.81    286.63 o 
  28   4   5     3511.28     3451.56    230.52 o 
  30   4   5       25.78      191.48    139.88 o 
  32   4   5     3401.34     3147.14    298.19 o 
  34   4   5     4949.65     4287.25    352.33 o 
  36   4   5     1253.49     1382.23    208.57 o 
  38   4   5      678.74      451.97    163.28 o 
  40   4   5     3949.60     3789.21    476.19 o 
  42   4   5     1928.80     1965.49    257.96 o 
  44   4   5       60.89      117.19    174.99 o 
 -39   5   5      674.83      839.13    299.83 o 
 -37   5   5      185.24      197.51    204.59 o 
 -35   5   5       91.07      268.79    177.08 o 
 -33   5   5     1362.97     1465.90    239.55 o 
 -31   5   5     1690.19     2010.79    261.00 o 
 -29   5   5      278.90      451.53    164.98 o 
 -27   5   5     2142.29     2224.10    257.59 o 
 -25   5   5     1191.40     1639.93    343.33 o 
 -23   5   5      545.56      652.97    164.88 o 
 -21   5   5      532.93      769.79    142.53 o 
 -19   5   5      544.55      958.53    153.37 o 
 -17   5   5      307.55      696.89    141.15 o 
 -15   5   5      281.48      259.33    109.55 o 
 -13   5   5        2.91      117.23    103.73 o 
 -11   5   5      555.74      485.96    113.52 o 
  -9   5   5      183.12      222.14    101.24 o 
  -7   5   5     2163.08     3055.36    272.46 o 
  -5   5   5     9430.52     9409.55    496.25 o 
  -3   5   5     6124.15     6628.81    383.94 o 
  -1   5   5      935.59      835.50    154.61 o 
   1   5   5     1120.31     1242.68    142.88 o 
   3   5   5      697.94      519.74    108.70 o 
   5   5   5     7645.58     6941.18    314.46 o 
   7   5   5       52.54       94.00    116.41 o 
   9   5   5     6592.41     6540.55    312.02 o 
  11   5   5      173.58      565.51    114.39 o 
  13   5   5      190.93      103.36     98.12 o 
  15   5   5     1663.52     2178.46    185.82 o 
  17   5   5      484.54      731.05    133.13 o 
  19   5   5      562.81      647.67    221.05 o 
  21   5   5      265.10      358.41    151.25 o 
  23   5   5     1119.25     1372.21    208.11 o 
  25   5   5      917.47      869.10    299.83 o 
  27   5   5      848.22      691.32    182.47 o 
  29   5   5      610.72      909.21    195.86 o 
  31   5   5     1546.88     1970.89    337.45 o 
  33   5   5     1953.20     2074.45    266.41 o 
  35   5   5      186.15       10.69    146.60 o 
  37   5   5      226.60      109.25    159.21 o 
  39   5   5       53.80      -20.61    167.40 o 
 -30   6   5      298.21      971.20    324.52 o 
 -28   6   5      567.95      653.74    305.70 o 
 -26   6   5      226.00      627.87    312.76 o 
 -24   6   5      431.37      176.37    268.08 o 
 -22   6   5     2501.35     2981.80    456.21 o 
 -20   6   5     1799.38     1723.70    364.49 o 
 -18   6   5       40.06      135.70    182.34 o 
 -16   6   5      918.21      964.63    332.75 o 
 -14   6   5      968.84     1170.83    220.48 o 
 -12   6   5      250.92      434.10    323.34 o 
 -10   6   5      152.59      347.34    168.77 o 
  -8   6   5     2192.80     2801.06    280.78 o 
  -6   6   5      770.32     1157.13    331.57 o 
  -4   6   5     1747.44     1650.18    223.82 o 
  -2   6   5     4279.74     4692.00    497.36 o 
   0   6   5     2532.76     2993.68    282.44 o 
   2   6   5      893.25      868.91    171.61 o 
   4   6   5       91.96      559.67    221.05 o 
   6   6   5     1823.93     1861.44    318.64 o 
   8   6   5      529.48      228.10    195.18 o 
  10   6   5      268.71      148.15    216.34 o 
  12   6   5      831.42      962.69    191.14 o 
  14   6   5      742.73      728.32    183.69 o 
  16   6   5      278.32      123.12    148.65 o 
  18   6   5      610.81      677.86    189.01 o 
  20   6   5     1347.11     1416.34    227.79 o 
  22   6   5      189.59       91.26    163.28 o 
  24   6   5      148.44        7.64    160.04 o 
  26   6   5     1656.81     1646.00    409.17 o 
  28   6   5     1674.52     1794.95    268.99 o 
  30   6   5        7.95      177.28    176.94 o 
 -13   7   5     2058.99     2678.44    467.96 o 
 -11   7   5      720.07     1631.76    284.28 o 
  -9   7   5      417.89      727.88    231.42 o 
  -7   7   5      391.68      403.73    343.33 o 
  -5   7   5     4438.64     5540.32    433.14 o 
  -3   7   5     1021.13     2088.20    380.96 o 
  11   7   5     1972.27     1707.24    326.87 o 
  13   7   5     1434.19     1208.71    308.06 o 
 -11  -7   6      785.42     1255.74    371.55 o 
  -9  -7   6      193.92      258.67    291.60 o 
  -7  -7   6      216.04      366.85    315.11 o 
  -5  -7   6       50.28      291.60    298.65 o 
  -3  -7   6      143.99     -202.24    279.84 o 
  -1  -7   6      168.82      420.93    296.30 o 
   1  -7   6      172.12      216.34    301.00 o 
   3  -7   6       80.93      197.53    275.13 o 
   5  -7   6       23.16     -270.43    272.78 o 
 -30  -6   6      796.07      980.13    230.45 o 
 -28  -6   6       98.64      210.20    182.34 o 
 -26  -6   6       75.24      127.90    166.18 o 
 -24  -6   6      323.24       12.78    239.86 o 
 -22  -6   6      387.53      982.96    305.70 o 
 -20  -6   6      124.12      399.77    246.92 o 
 -18  -6   6      709.74      926.52    286.89 o 
 -16  -6   6      292.29      759.56    284.54 o 
 -14  -6   6      540.40      597.30    270.43 o 
 -12  -6   6      298.72      348.03    253.97 o 
 -10  -6   6     1053.90     1295.72    329.22 o 
  -8  -6   6      178.23      841.86    301.00 o 
  -6  -6   6      175.20      211.64    272.78 o 
  -4  -6   6     1765.69     1987.08    371.55 o 
  -2  -6   6     6084.20     6636.14    660.79 o 
   2  -6   6      484.57      646.68    291.60 o 
  22  -6   6      159.18      119.93    225.75 o 
  24  -6   6      633.21     1415.65    315.11 o 
  26  -6   6      107.28      578.49    268.08 o 
  28  -6   6      778.65      728.99    303.35 o 
 -39  -5   6     2294.75     2686.26    316.74 o 
 -37  -5   6     1117.44     1574.27    271.61 o 
 -35  -5   6      227.77      172.35    181.39 o 
 -33  -5   6     1848.37     2095.19    271.96 o 
 -31  -5   6     2066.90     2382.93    344.51 o 
 -29  -5   6      147.76      125.33    156.34 o 
 -27  -5   6     2256.63     2285.73    369.20 o 
 -25  -5   6     4274.29     4101.15    493.83 o 
 -23  -5   6     1123.02     1695.49    324.52 o 
 -21  -5   6      247.83      526.75    249.27 o 
 -19  -5   6     3385.03     2962.98    418.58 o 
 -17  -5   6     2527.90     2690.20    383.31 o 
 -15  -5   6      111.59      286.89    232.81 o 
 -13  -5   6     3902.05     3703.73    453.85 o 
 -11  -5   6     2355.82     2001.19    359.79 o 
  -9  -5   6       90.17      -47.03    221.05 o 
  -7  -5   6     1679.80     1486.20    324.52 o 
  -5  -5   6     4395.00     3727.25    484.42 o 
  -3  -5   6     3583.95     3212.25    430.34 o 
  -1  -5   6      527.27      376.25    251.62 o 
   9  -5   6     6050.67     5893.05    472.67 o 
  11  -5   6     5078.96     4881.87    430.34 o 
  13  -5   6       13.68       79.95    136.39 o 
  15  -5   6     2911.50     3146.41    369.20 o 
  17  -5   6     2786.19     2845.41    355.09 o 
  19  -5   6      213.54      275.13    183.42 o 
  21  -5   6      995.79      964.15    237.51 o 
  23  -5   6     3180.12     3400.38    397.42 o 
  25  -5   6      828.90      863.03    235.16 o 
  27  -5   6      752.87     1309.83    265.73 o 
  29  -5   6     2454.06     2631.41    373.90 o 
  31  -5   6     1080.09     1039.40    282.19 o 
  33  -5   6       12.04     -119.93    192.83 o 
  35  -5   6     2064.95     2302.19    369.20 o 
  37  -5   6     3116.80     3012.37    423.28 o 
 -46  -4   6       57.50      -75.19    242.21 o 
 -44  -4   6       30.64      313.00    199.50 o 
 -42  -4   6      348.81      215.53    199.88 o 
 -40  -4   6       42.46     -163.28    163.28 o 
 -38  -4   6      287.11      212.23    296.30 o 
 -36  -4   6       59.38       15.61    162.72 o 
 -34  -4   6     1094.26      820.29    187.10 o 
 -32  -4   6     2026.85     2225.28    261.86 o 
 -30  -4   6      247.58      277.40    157.07 o 
 -28  -4   6     1493.08     1432.11    312.76 o 
 -26  -4   6     1001.85     1117.00    277.49 o 
 -24  -4   6     2552.48     2487.97    371.55 o 
 -22  -4   6     1053.91      898.30    263.38 o 
 -20  -4   6     1592.33     2144.64    333.92 o 
 -18  -4   6      951.64      912.41    256.32 o 
 -16  -4   6     3629.12     3348.64    416.23 o 
 -14  -4   6     4938.67     3983.57    444.45 o 
 -12  -4   6     2094.94     1980.03    317.46 o 
 -10  -4   6     3802.35     3318.07    402.12 o 
  -8  -4   6      915.31     1173.44    270.43 o 
  -6  -4   6      443.90      157.56    209.29 o 
  -4  -4   6     1588.21     1817.77    312.76 o 
   0  -4   6      616.30      705.47    141.09 o 
   2  -4   6     2433.04     2542.05    258.67 o 
   4  -4   6     2730.42     3049.99    301.00 o 
   6  -4   6      677.60      526.75    145.80 o 
   8  -4   6      234.42      -44.68    105.82 o 
  10  -4   6      473.09      498.53    164.61 o 
  12  -4   6     8175.65     7134.68    522.05 o 
  14  -4   6     7633.03     7198.17    526.75 o 
  16  -4   6      673.71      498.53    183.42 o 
  18  -4   6    10043.38     9789.61    698.42 o 
  20  -4   6      230.71      380.96    176.37 o 
  22  -4   6      107.21      110.52    152.85 o 
  24  -4   6      291.55      157.56    176.37 o 
  26  -4   6      408.04      656.09    216.34 o 
  28  -4   6      360.95      195.18    204.59 o 
  30  -4   6      383.75      366.85    211.64 o 
  32  -4   6      303.53      315.11    197.53 o 
  34  -4   6      421.09        0.00    183.42 o 
  36  -4   6      359.24      171.66    209.29 o 
  38  -4   6      421.88      310.41    235.16 o 
  40  -4   6       50.70     -181.07    181.07 o 
  42  -4   6      724.29      402.12    244.56 o 
  44  -4   6       19.56      211.64    225.75 o 
 -49  -3   6      243.81      250.36    194.28 o 
 -47  -3   6     2362.84     2578.68    305.68 o 
 -45  -3   6     1204.86     1018.76    227.70 o 
 -43  -3   6       90.61       50.08    156.81 o 
 -41  -3   6     3385.41     3112.22    486.78 o 
 -39  -3   6     6479.98     6293.56    410.05 o 
 -37  -3   6     1798.26     1675.07    233.70 o 
 -35  -3   6      679.71      442.88    161.02 o 
 -33  -3   6     7823.34     6966.42    406.54 o 
 -31  -3   6     6684.15     6573.82    382.45 o 
 -29  -3   6       57.75      -42.33    204.59 o 
 -27  -3   6     2808.55     2400.96    350.38 o 
 -25  -3   6     4067.10     4175.44    269.69 o 
 -23  -3   6      616.47      776.02    242.21 o 
 -21  -3   6     4732.41     4761.94    453.85 o 
 -19  -3   6    21959.02    20595.09   1213.41 o 
 -17  -3   6    13025.94    12087.09    811.29 o 
 -15  -3   6      288.71      312.76    199.88 o 
 -13  -3   6     6749.15     5998.87    507.94 o 
 -11  -3   6     6698.87     5596.75    482.07 o 
  -9  -3   6      554.87      745.45    204.59 o 
  -7  -3   6     8000.40     6799.97    323.68 o 
  -5  -3   6    22449.94    19858.37    832.54 o 
  -3  -3   6    14185.38    14015.38    761.91 o 
  -1  -3   6      166.97      176.37     79.95 o 
   1  -3   6     8257.63     7918.80    344.89 o 
   3  -3   6     9983.98     9348.88    395.37 o 
   5  -3   6      766.59      906.98     92.01 o 
   7  -3   6     3971.25     3236.60    185.70 o 
   9  -3   6    10548.04     9452.16    422.30 o 
  11  -3   6     2555.50     2291.85    288.07 o 
  13  -3   6     1705.64     1519.87    136.70 o 
  15  -3   6    15340.45    13648.52    598.68 o 
  17  -3   6    20300.61    17617.52    748.70 o 
  19  -3   6     1871.41     1845.03    171.00 o 
  21  -3   6     3408.27     3658.70    333.92 o 
  23  -3   6     6268.26     5567.17    311.03 o 
  25  -3   6     2153.70     2081.07    200.46 o 
  27  -3   6      967.55     1193.65    261.02 o 
  29  -3   6     8067.02     7415.51    404.32 o 
  31  -3   6     6097.63     5404.55    336.20 o 
  33  -3   6      219.92       63.57    144.55 o 
  35  -3   6     2300.71     2052.92    326.87 o 
  37  -3   6     4953.58     4700.80    505.59 o 
  39  -3   6     1580.26     1403.89    296.30 o 
  41  -3   6      492.71      364.49    223.40 o 
  43  -3   6     3422.22     3701.38    444.45 o 
  45  -3   6     2305.78     2363.33    383.31 o 
  47  -3   6      204.49       70.55    235.16 o 
  49  -3   6      885.76      790.13    284.54 o 
 -52  -2   6     3364.09     3272.04    337.13 o 
 -50  -2   6     3218.51     3890.58    354.54 o 
 -48  -2   6     1986.99     1997.97    313.94 o 
 -46  -2   6      813.85      797.95    204.18 o 
 -44  -2   6     4804.50     4903.51    497.36 o 
 -42  -2   6     8997.70     8986.93    521.05 o 
 -40  -2   6     2476.07     2928.43    277.32 o 
 -38  -2   6     2206.63     2292.48    248.08 o 
 -36  -2   6     5907.70     6061.78    357.40 o 
 -34  -2   6     4294.83     5032.16    338.23 o 
 -32  -2   6     1217.58     1534.99    193.07 o 
 -30  -2   6     2491.99     2630.55    169.66 o 
 -28  -2   6    14834.55    15217.00    672.40 o 
 -26  -2   6     1400.05     1767.01    166.05 o 
 -24  -2   6    10223.64    10412.61    495.43 o 
 -22  -2   6    22969.04    23462.57    961.26 o 
 -20  -2   6     8883.65     8763.75    420.44 o 
 -18  -2   6      647.15      736.04    195.18 o 
 -16  -2   6     5300.85     5204.03    411.53 o 
 -14  -2   6    18263.85    19884.91   1133.46 o 
 -12  -2   6     5084.66     5389.81    432.69 o 
 -10  -2   6     5952.64     5798.98    451.50 o 
  -8  -2   6    21451.67    23700.21    914.58 o 
  -6  -2   6     4154.76     3870.37    225.37 o 
  -4  -2   6     8015.71     9032.92    592.60 o 
  -2  -2   6     3782.22     3666.10    270.43 o 
   0  -2   6     8037.26     8888.95    564.38 o 
   2  -2   6     7762.74     7402.76    475.02 o 
   4  -2   6     7053.30     7045.32    491.48 o 
   6  -2   6    41709.73    45540.60   2452.69 o 
   8  -2   6    18265.02    20638.40    840.20 o 
  10  -2   6      245.39      311.80     74.07 o 
  12  -2   6     4166.20     4246.61    219.53 o 
  14  -2   6    12342.82    13827.15    607.14 o 
  16  -2   6     1380.71     1631.57    137.82 o 
  18  -2   6      828.45      920.36    108.39 o 
  20  -2   6     9958.67    10754.12    504.68 o 
  22  -2   6     7377.24     7613.90    372.72 o 
  24  -2   6     2345.27     2174.55    190.75 o 
  26  -2   6     4895.36     4827.51    286.02 o 
  28  -2   6      926.42      802.73    144.55 o 
  30  -2   6     1080.40     1443.03    221.05 o 
  32  -2   6     5261.09     5648.01    328.25 o 
  34  -2   6     6681.16     7662.96    406.89 o 
  36  -2   6     1654.27     1809.02    210.34 o 
  38  -2   6     1035.65     1113.84    186.15 o 
  40  -2   6     1577.46     1934.37    224.41 o 
  42  -2   6     1266.27     1240.30    200.32 o 
  44  -2   6      344.29      497.98    175.42 o 
  46  -2   6     1051.12      804.30    206.94 o 
  48  -2   6     1377.53     1072.22    227.93 o 
  50  -2   6      726.20      634.34    212.52 o 
  52  -2   6     1016.14     1235.23    253.06 o 
 -55  -1   6      721.41      416.23    348.03 o 
 -53  -1   6     1241.53     1152.27    383.31 o 
 -51  -1   6      254.20      129.34    308.06 o 
 -49  -1   6       87.23       92.41    154.77 o 
 -47  -1   6      933.36     1023.56    249.27 o 
 -45  -1   6      330.30      133.42    142.05 o 
 -43  -1   6        7.09     -102.02    146.97 o 
 -41  -1   6      369.59      171.36    185.77 o 
 -39  -1   6     1620.51     1500.80    193.74 o 
 -37  -1   6      782.39      691.81    148.22 o 
 -35  -1   6      110.87      128.98    106.89 o 
 -33  -1   6      590.33      709.55    103.94 o 
 -31  -1   6       32.61      100.43     72.12 o 
 -29  -1   6     2156.00     1964.76    144.69 o 
 -27  -1   6     6629.85     5591.41    309.87 o 
 -25  -1   6     7702.73     6914.08    337.50 o 
 -23  -1   6     2022.30     1945.09    160.69 o 
 -21  -1   6      603.97      720.05    131.69 o 
 -19  -1   6     5259.91     4514.44    417.40 o 
 -17  -1   6     6013.01     5222.51    210.69 o 
 -15  -1   6       62.39      170.00     52.40 o 
 -13  -1   6     3529.67     3115.99    146.17 o 
 -11  -1   6     4973.23     4457.53    218.26 o 
  -9  -1   6     1544.46     1590.34    213.99 o 
  -7  -1   6       49.93       45.87     62.32 o 
  -5  -1   6     1095.06     1177.47     99.88 o 
  -3  -1   6      428.55      421.84     71.34 o 
  -1  -1   6      977.68      942.98    119.93 o 
   1  -1   6     4265.35     4054.11    284.54 o 
   3  -1   6     4573.19     4131.72    298.65 o 
   5  -1   6      248.48      256.32     89.36 o 
   7  -1   6      979.90      937.60     78.27 o 
   9  -1   6     2305.62     1832.80    170.49 o 
  11  -1   6      711.85      843.11     85.87 o 
  13  -1   6     1421.28     1336.65    115.51 o 
  15  -1   6     4191.16     3999.17    219.29 o 
  17  -1   6     2259.90     2214.83    157.31 o 
  19  -1   6       18.38       72.67     75.64 o 
  21  -1   6     6068.21     5585.53    287.89 o 
  23  -1   6     9602.41     8789.31    411.12 o 
  25  -1   6     3324.66     2949.41    456.21 o 
  27  -1   6       87.36      135.71    100.10 o 
  29  -1   6      879.48      658.69    132.99 o 
  31  -1   6     2340.79     1971.50    198.70 o 
  33  -1   6      369.32      357.13    127.52 o 
  35  -1   6      788.29      661.34    143.45 o 
  37  -1   6     1754.25     1746.81    208.25 o 
  39  -1   6     1232.25     1088.92    182.09 o 
  41  -1   6      472.64      376.93    153.12 o 
  43  -1   6       30.96      214.53    149.17 o 
  45  -1   6      101.05      231.90    152.67 o 
  47  -1   6      628.91      479.59    175.67 o 
  49  -1   6     1343.69     1746.41    352.74 o 
  51  -1   6      745.86      545.90    463.26 o 
  53  -1   6      200.28     -177.05    177.05 o 
 -54   0   6      382.81      157.56    329.22 o 
 -52   0   6     2543.60     2464.45    449.15 o 
 -50   0   6     7552.09     7383.94    665.50 o 
 -48   0   6     2473.29     2850.11    442.10 o 
 -46   0   6      882.00      837.16    303.35 o 
 -44   0   6     9516.80    11017.13    820.70 o 
 -42   0   6    11455.57    11375.72    557.25 o 
 -40   0   6     1967.19     2163.36    170.86 o 
 -38   0   6     4867.23     5716.96    266.53 o 
 -36   0   6    11776.98    11529.39    439.97 o 
 -34   0   6     8129.85     8579.74    346.33 o 
 -32   0   6      279.53      275.74     83.38 o 
 -30   0   6    13540.89    13275.88    483.75 o 
 -28   0   6    17331.43    18358.26    637.68 o 
 -26   0   6     9068.14     9569.46    361.42 o 
 -24   0   6     5604.65     6029.75    314.55 o 
 -22   0   6    60697.03    66202.46   2133.65 o 
 -20   0   6    14010.27    14735.50    512.17 o 
 -18   0   6    21610.40    23896.19    795.09 o 
 -16   0   6    83011.56    93600.46   2988.58 o 
 -14   0   6    49665.86    53796.40   1730.52 o 
 -12   0   6    52178.34    60437.84   1938.26 o 
 -10   0   6      844.79     1381.50    128.86 o 
  -8   0   6   136938.91   155616.44   4937.75 o 
  -6   0   6      416.56      808.45     69.66 o 
  -4   0   6      521.97      569.76     61.99 o 
  -2   0   6     1339.18     1308.41     86.25 o 
   0   0   6    24624.27    29556.95   1664.91 o 
   2   0   6     7134.81     8666.54    377.96 o 
   4   0   6     8268.47     9425.98    405.56 o 
   6   0   6    48457.74    55529.41   2183.26 o 
   8   0   6    13248.29    15028.04    624.35 o 
  10   0   6    46997.31    57297.54   2258.09 o 
  12   0   6     6340.75     6278.56    299.86 o 
  14   0   6     1407.87     1472.31    129.89 o 
  16   0   6    48204.46    53822.39   2136.70 o 
  18   0   6    60077.21    69139.24   2729.48 o 
  20   0   6    65448.71    72603.83   2869.95 o 
  22   0   6    11225.89    12273.43    549.56 o 
  24   0   6      511.14      528.89    115.48 o 
  26   0   6    15452.05    15133.53    666.73 o 
  28   0   6    11487.63    11012.63    516.30 o 
  30   0   6        1.42       -7.86    105.02 o 
  32   0   6     7664.14     7594.65    669.02 o 
  34   0   6     4337.63     4430.55    293.97 o 
  36   0   6      666.22      590.92    146.98 o 
  38   0   6      372.44      600.92    153.00 o 
  40   0   6     9831.81     9527.34    493.85 o 
  42   0   6    10878.52    10506.15   1006.47 o 
  44   0   6      626.55      473.01    156.31 o 
  46   0   6      784.44      894.95    456.21 o 
  48   0   6      745.27      438.57    325.69 o 
  50   0   6      141.86       14.87    216.34 o 
  52   0   6     1145.90     1168.58    239.17 o 
  54   0   6     3350.67     3172.46    477.37 o 
 -55   1   6      665.61      895.95    364.49 o 
 -53   1   6     1335.55      940.63    369.20 o 
 -51   1   6      185.47      703.12    324.52 o 
 -49   1   6       33.58      -47.03    261.02 o 
 -47   1   6      983.01     1055.86    310.41 o 
 -45   1   6      380.78      272.78    244.56 o 
 -43   1   6       14.66      -10.68    114.83 o 
 -41   1   6      349.73      332.25    122.85 o 
 -39   1   6     1543.21     1479.70    183.32 o 
 -37   1   6      734.94      598.19    139.88 o 
 -35   1   6       40.86      176.43    141.09 o 
 -33   1   6      553.76      644.25    134.04 o 
 -31   1   6      210.47      366.97    101.40 o 
 -29   1   6     2237.99     2120.56    140.05 o 
 -27   1   6     6717.67     6079.11    248.21 o 
 -25   1   6     7567.80     6603.20    235.80 o 
 -23   1   6     1919.81     1939.20    111.75 o 
 -21   1   6      497.16      498.37     84.52 o 
 -19   1   6     5077.97     4442.27    204.20 o 
 -17   1   6     6113.35     5199.55    225.48 o 
 -15   1   6       47.82      126.89    101.45 o 
 -13   1   6     3513.77     3034.58    152.72 o 
 -11   1   6     5043.80     4242.55    187.44 o 
  -9   1   6     1481.67     1402.60     97.91 o 
  -7   1   6       61.29      100.65     49.73 o 
  -5   1   6     1071.85     1083.01     75.61 o 
  -3   1   6      526.27      557.57     81.99 o 
  -1   1   6      996.92     1126.09    136.28 o 
   1   1   6     4172.70     3938.80    177.14 o 
   3   1   6     4372.19     4195.69    181.95 o 
   5   1   6      266.56      276.44     59.46 o 
   7   1   6      882.94      903.85     80.74 o 
   9   1   6     2287.07     2131.03    120.01 o 
  11   1   6      702.36      777.47     78.16 o 
  13   1   6     1419.12     1550.10    102.76 o 
  15   1   6     4187.16     3952.89    181.27 o 
  17   1   6     2128.58     2122.46    187.66 o 
  19   1   6        6.22      166.67     99.94 o 
  21   1   6     5916.05     5471.53    426.81 o 
  23   1   6     9553.26     8544.31    423.16 o 
  25   1   6     3391.28     3203.18    236.74 o 
  27   1   6      139.85      170.76    170.49 o 
  29   1   6      915.13      960.75    152.01 o 
  31   1   6     2329.69     2445.18    218.09 o 
  33   1   6      402.72      529.38    138.65 o 
  35   1   6      801.09      711.39    155.24 o 
  37   1   6     1816.71     1886.90    277.49 o 
  39   1   6     1200.92     1287.13    190.11 o 
  41   1   6      547.51      320.36    389.19 o 
  43   1   6       23.51      221.80    162.26 o 
  45   1   6       62.36      -55.90    146.97 o 
  47   1   6      575.16      449.68    170.49 o 
  49   1   6     1317.33     1071.15    217.29 o 
  51   1   6      726.77     1008.42    248.09 o 
  53   1   6      224.23      186.44    197.31 o 
 -52   2   6     2757.95     1686.08    395.06 o 
 -50   2   6     3897.88     3169.92    472.67 o 
 -48   2   6     2319.12     2404.85    264.79 o 
 -46   2   6      842.82      656.07    198.71 o 
 -44   2   6     3600.45     3760.18    329.11 o 
 -42   2   6    10286.68    10872.64    530.98 o 
 -40   2   6     2395.53     2358.24    435.04 o 
 -38   2   6     2859.29     2768.19    458.56 o 
 -36   2   6     5126.75     5561.71    349.78 o 
 -34   2   6     3623.11     3972.31    310.93 o 
 -32   2   6     1230.07     1457.99    185.47 o 
 -30   2   6     2057.10     2114.30    219.42 o 
 -28   2   6    15795.85    15496.23    568.38 o 
 -26   2   6     1375.93     1587.83    145.73 o 
 -24   2   6    10743.73    11263.36    423.00 o 
 -22   2   6    22144.17    22715.27    793.30 o 
 -20   2   6     9123.64     9028.53    353.14 o 
 -18   2   6      895.81      929.30    104.11 o 
 -16   2   6     5176.85     4973.45    226.44 o 
 -14   2   6    16935.04    18180.39    639.73 o 
 -12   2   6     5387.20     5675.57    239.28 o 
 -10   2   6     6028.24     6107.80    247.57 o 
  -8   2   6    20244.12    21580.96    754.15 o 
  -6   2   6     5281.79     5139.79    198.40 o 
  -4   2   6     8035.81     9206.14    333.59 o 
  -2   2   6     4201.43     4267.02    194.91 o 
   0   2   6     9249.33     9681.86    354.57 o 
   2   2   6     7513.47     7649.37    298.64 o 
   4   2   6     7215.78     8143.62    305.80 o 
   6   2   6    40481.38    43274.65   1431.27 o 
   8   2   6    18223.06    20905.42    706.18 o 
  10   2   6      161.48      297.15     70.54 o 
  12   2   6     4080.66     4121.55    195.16 o 
  14   2   6    13036.02    14669.44    505.23 o 
  16   2   6     1331.84     1572.58    114.41 o 
  18   2   6      288.63      314.57     80.50 o 
  20   2   6    11556.27    12088.52    532.03 o 
  22   2   6     6621.14     6655.90    373.17 o 
  24   2   6     2119.76     2404.35    210.86 o 
  26   2   6     4651.60     4650.77    293.63 o 
  28   2   6     1226.90     1275.08    233.98 o 
  30   2   6     1164.24     1397.91    181.93 o 
  32   2   6     4595.38     5145.04    331.06 o 
  34   2   6     6659.61     7196.93    411.56 o 
  36   2   6     1847.42     2081.48    229.68 o 
  38   2   6     1258.25     1288.68    197.86 o 
  40   2   6     2001.35     2002.49    235.04 o 
  42   2   6     1086.74     1289.80    207.54 o 
  44   2   6      320.26      322.68    167.75 o 
  46   2   6      590.42      259.88    455.03 o 
  48   2   6     1731.69     1813.06    371.55 o 
  50   2   6      864.34      587.89    305.70 o 
  52   2   6     1539.03     1258.09    385.66 o 
 -49   3   6      255.05      260.76    190.97 o 
 -47   3   6     2201.49     2333.56    344.51 o 
 -45   3   6     1295.14     1617.35    235.97 o 
 -43   3   6       69.90      135.46    304.53 o 
 -41   3   6     3425.05     3235.00    793.66 o 
 -39   3   6     6193.52     5749.85    388.58 o 
 -37   3   6     1875.70     2081.58    237.71 o 
 -35   3   6      672.19      522.79    158.79 o 
 -33   3   6     7646.50     6898.19    399.59 o 
 -31   3   6     6533.48     6151.65    458.56 o 
 -29   3   6       66.57      143.37    137.57 o 
 -27   3   6     2892.05     2836.27    337.06 o 
 -25   3   6     4517.13     4136.90    235.76 o 
 -23   3   6      583.53      696.12    117.92 o 
 -21   3   6     4763.83     4160.63    232.64 o 
 -19   3   6    21237.16    19000.62    686.68 o 
 -17   3   6    12947.36    12108.31    458.80 o 
 -15   3   6      248.40      323.54     92.06 o 
 -13   3   6     7150.78     6798.20    284.52 o 
 -11   3   6     6836.72     6300.01    273.84 o 
  -9   3   6      554.17      544.34     90.66 o 
  -7   3   6     7893.88     7210.83    288.39 o 
  -5   3   6    22461.99    20365.90    691.89 o 
  -3   3   6    14002.02    12714.18    467.68 o 
  -1   3   6      213.57      369.56     85.85 o 
   1   3   6     8335.22     7609.64    318.28 o 
   3   3   6     9797.75     8769.67    357.14 o 
   5   3   6      874.33      948.10    108.87 o 
   7   3   6     3663.06     3475.35    188.94 o 
   9   3   6    10912.19     9764.93    371.03 o 
  11   3   6     2876.63     3150.04    176.01 o 
  13   3   6     1691.71     1741.68    175.51 o 
  15   3   6    15228.91    13970.01    498.60 o 
  17   3   6    19781.87    17542.79    632.39 o 
  19   3   6     1818.80     1813.59    154.52 o 
  21   3   6     3226.54     3283.60    211.63 o 
  23   3   6     6219.89     5417.64    264.33 o 
  25   3   6     2131.19     2284.38    177.17 o 
  27   3   6      931.10      958.45    132.24 o 
  29   3   6     7952.78     7597.59    336.91 o 
  31   3   6     6177.22     5702.65    286.09 o 
  33   3   6      214.00      141.36     97.80 o 
  35   3   6     2409.51     2263.72    287.87 o 
  37   3   6     4891.64     4778.47    361.40 o 
  39   3   6     1464.62     1168.59    153.23 o 
  41   3   6      534.14      400.07    158.78 o 
  43   3   6     3437.95     2008.24    406.82 o 
  45   3   6     2333.62     2288.08    423.28 o 
  47   3   6      187.18      -94.06    272.78 o 
  49   3   6      841.43      820.70    319.81 o 
 -46   4   6       73.79     -142.19    183.05 o 
 -44   4   6       24.54       15.15    167.68 o 
 -42   4   6      354.51      -78.87    143.81 o 
 -40   4   6       75.13       40.15    154.61 o 
 -38   4   6      268.74      121.67    150.80 o 
 -36   4   6       51.66      118.61    150.88 o 
 -34   4   6     1064.33      914.81    252.79 o 
 -32   4   6     2107.38     2409.30    251.94 o 
 -30   4   6      260.96      344.29    146.30 o 
 -28   4   6     1542.51     1494.72    206.90 o 
 -26   4   6     1057.55     1019.71    152.85 o 
 -24   4   6     2464.85     2115.84    191.52 o 
 -22   4   6     1024.80      756.29    133.74 o 
 -20   4   6     1433.85     1762.01    206.03 o 
 -18   4   6     1032.85      972.98    183.05 o 
 -16   4   6     3640.88     4129.42    269.36 o 
 -14   4   6     5032.13     4631.04    249.86 o 
 -12   4   6     2152.99     2163.43    168.22 o 
 -10   4   6     3772.08     3678.62    214.36 o 
  -8   4   6      848.66     1194.45    149.14 o 
  -6   4   6      412.27      389.02     90.48 o 
  -4   4   6     1621.48     1731.73    134.66 o 
  -2   4   6      817.67      722.06    291.60 o 
   0   4   6      637.95     1069.03    126.49 o 
   2   4   6     2391.32     2911.20    210.61 o 
   4   4   6     2722.40     3315.83    208.62 o 
   6   4   6      606.26      641.87    151.90 o 
   8   4   6      248.76      172.44     89.17 o 
  10   4   6      455.53      621.64    105.25 o 
  12   4   6     8316.16     7070.08    307.02 o 
  14   4   6     7563.96     6825.70    318.49 o 
  16   4   6      661.72      669.45    132.29 o 
  18   4   6     9926.71    10276.94    414.07 o 
  20   4   6      238.86      449.62    111.01 o 
  22   4   6      112.67       11.65     92.49 o 
  24   4   6      318.52      267.48    105.47 o 
  26   4   6      418.42      566.56    124.82 o 
  28   4   6      351.73      356.64    147.25 o 
  30   4   6      346.16      310.64    119.98 o 
  32   4   6      274.82      325.77    152.01 o 
  34   4   6      449.24      328.60    152.14 o 
  36   4   6      370.26      301.82    154.87 o 
  38   4   6      471.19      315.93    190.48 o 
  40   4   6       60.60      382.35    167.60 o 
  42   4   6      739.50      899.93    207.92 o 
  44   4   6        8.78      479.72    303.35 o 
 -39   5   6     2435.85     2161.10    418.58 o 
 -37   5   6      978.27      806.59    305.70 o 
 -35   5   6      236.06      484.42    261.02 o 
 -33   5   6     1745.37     2264.57    395.06 o 
 -31   5   6     2173.05     1869.50    369.20 o 
 -29   5   6      172.40      345.68    232.81 o 
 -27   5   6     2297.19     1761.33    359.79 o 
 -25   5   6     4258.90     4162.25    359.06 o 
 -23   5   6     1167.23     1037.74    212.58 o 
 -21   5   6      229.50      256.44    372.72 o 
 -19   5   6     3625.58     3282.14    330.40 o 
 -17   5   6     2488.17     2873.97    286.66 o 
 -15   5   6       94.52      -44.36    132.02 o 
 -13   5   6     3639.79     3711.03    312.28 o 
 -11   5   6     2494.76     2685.10    259.34 o 
  -9   5   6      296.94      253.42    142.89 o 
  -7   5   6     1602.09     1595.48    210.34 o 
  -5   5   6     4545.31     4762.47    339.36 o 
  -3   5   6     3374.19     3865.63    300.29 o 
  -1   5   6      494.12      335.37    350.38 o 
   1   5   6    11015.51    10080.05    512.07 o 
   3   5   6     5569.80     5617.81    280.41 o 
   5   5   6      466.28      512.31    150.13 o 
   7   5   6      595.85      688.80    121.47 o 
   9   5   6     5838.97     5633.47    353.61 o 
  11   5   6     4951.69     4732.14    340.80 o 
  13   5   6        6.05      165.02    122.66 o 
  15   5   6     2986.94     3073.57    405.65 o 
  17   5   6     2712.49     2714.04    207.85 o 
  19   5   6      172.99       89.60    108.87 o 
  21   5   6     1017.19     1049.88    197.53 o 
  23   5   6     3169.95     3119.14    300.75 o 
  25   5   6     1053.46      870.86    189.73 o 
  27   5   6      705.73      543.92    174.76 o 
  29   5   6     2609.65     2594.99    281.88 o 
  31   5   6     1121.56     1129.90    206.58 o 
  33   5   6       32.06       80.56    149.63 o 
  35   5   6     1879.53     1657.59    244.08 o 
  37   5   6     2905.69     2644.71    298.88 o 
 -30   6   6      770.43     1380.37    359.79 o 
 -28   6   6      284.28       54.09    265.73 o 
 -26   6   6       87.68     -124.63    237.51 o 
 -24   6   6      539.61       -2.35    249.27 o 
 -22   6   6      513.14     1460.33    355.09 o 
 -20   6   6      192.79      368.45    202.84 o 
 -18   6   6      737.41      797.18    217.83 o 
 -16   6   6      431.12      857.02    209.44 o 
 -14   6   6      453.50      573.48    191.03 o 
 -12   6   6      299.38       22.52    229.28 o 
 -10   6   6     1173.77     1774.86    246.89 o 
  -8   6   6       12.76      520.14    175.28 o 
  -6   6   6      329.83      520.29    177.90 o 
  -4   6   6     1596.92     1640.22    232.15 o 
  -2   6   6     6162.02     6661.72    416.41 o 
   0   6   6     7463.09     8152.17    463.92 o 
   2   6   6      454.51      334.46    160.15 o 
   4   6   6      242.80      291.60    192.83 o 
   6   6   6      266.87      668.70    213.99 o 
   8   6   6      305.62      438.35    146.59 o 
  10   6   6     1547.11     1721.35    329.22 o 
  12   6   6     2055.19     2678.44    399.77 o 
  14   6   6      682.65     1519.12    329.22 o 
  16   6   6      211.58      183.42    228.10 o 
  18   6   6       44.67      -37.63    223.40 o 
  20   6   6     1159.04     1441.52    340.98 o 
  22   6   6       92.79     -150.50    228.10 o 
  24   6   6      551.26      841.86    298.65 o 
  26   6   6      284.18      623.17    310.41 o 
  28   6   6      924.93     1133.46    333.92 o 
 -11   7   6      809.53      772.29    304.53 o 
  -9   7   6      162.10      119.23    213.63 o 
  -7   7   6      241.18      161.32    207.02 o 
  -5   7   6        6.57      194.43    196.02 o 
  -3   7   6      253.39      256.32    261.02 o 
  -5  -7   7      634.67     1243.98    359.79 o 
  -3  -7   7     1624.12     1857.74    416.23 o 
  -1  -7   7      221.07      451.50    312.76 o 
   1  -7   7      372.71      644.33    348.03 o 
   3  -7   7      376.67      959.44    359.79 o 
 -28  -6   7      698.60      953.23    225.98 o 
 -26  -6   7      165.67     -218.70    218.70 o 
 -24  -6   7     1379.73     1399.19    333.92 o 
 -22  -6   7     1580.61     1754.27    380.96 o 
 -20  -6   7     1526.73     1744.87    357.44 o 
 -18  -6   7       21.54       28.22    246.92 o 
 -16  -6   7      844.74      293.95    286.89 o 
 -14  -6   7      739.41      966.50    322.17 o 
 -12  -6   7      286.74       47.03    265.73 o 
 -10  -6   7      507.11      373.90    275.13 o 
  -8  -6   7     1214.41     1159.33    331.57 o 
  -6  -6   7       93.02       54.09    251.62 o 
  -4  -6   7      264.82      453.85    272.78 o 
  -2  -6   7      561.80      855.97    315.11 o 
   0  -6   7     1364.48     1316.88    345.68 o 
   2  -6   7      334.15      237.51    270.43 o 
  24  -6   7      642.36      465.61    261.02 o 
  26  -6   7     1015.11     1199.30    329.22 o 
 -37  -5   7      152.12      196.76    244.56 o 
 -35  -5   7      198.67       99.10    181.94 o 
 -33  -5   7      181.89      158.81    268.08 o 
 -31  -5   7      128.23      131.77    337.45 o 
 -29  -5   7       20.20       72.90    249.27 o 
 -27  -5   7      132.82       16.46    216.34 o 
 -25  -5   7     1402.58     1460.33    329.22 o 
 -23  -5   7      800.14      611.41    268.08 o 
 -21  -5   7      264.86      637.28    265.73 o 
 -19  -5   7      362.03      531.46    239.86 o 
 -17  -5   7      809.50      806.59    289.24 o 
 -15  -5   7      982.06      834.81    270.43 o 
 -13  -5   7      810.00     1208.71    312.76 o 
 -11  -5   7      620.61     1018.23    293.95 o 
  -9  -5   7     1034.15      914.76    289.24 o 
  -7  -5   7      811.23      728.99    284.54 o 
  -5  -5   7      273.16      489.13    268.08 o 
  -3  -5   7      498.94      310.41    242.21 o 
  -1  -5   7     1497.22     1213.41    310.41 o 
  11  -5   7      868.66     1088.78    228.10 o 
  13  -5   7      562.08      397.42    185.77 o 
  15  -5   7       59.75      122.28    150.50 o 
  17  -5   7      164.34       77.60    162.26 o 
  19  -5   7     1174.58     1029.99    235.16 o 
  21  -5   7      234.90      150.50    169.31 o 
  23  -5   7       46.86       91.71    178.72 o 
  25  -5   7      221.05      237.51    188.13 o 
  27  -5   7       63.32      249.27    199.88 o 
  29  -5   7      901.39     1267.50    279.84 o 
  31  -5   7     2184.35     2386.85    380.96 o 
  33  -5   7      317.98      592.60    265.73 o 
  35  -5   7       67.63        0.00    237.51 o 
  37  -5   7      202.74     -188.13    213.99 o 
 -44  -4   7      898.81     1034.22    265.73 o 
 -42  -4   7     1606.37     1560.47    410.35 o 
 -40  -4   7       55.43       57.65    178.76 o 
 -38  -4   7     1722.74     1726.81    305.70 o 
 -36  -4   7     4467.36     4650.92    700.77 o 
 -34  -4   7     2497.35     2787.34    298.19 o 
 -32  -4   7      310.75      564.89    175.11 o 
 -30  -4   7     5370.91     4714.91    526.75 o 
 -28  -4   7     4680.90     4898.33    526.75 o 
 -26  -4   7      102.87       96.41    223.40 o 
 -24  -4   7     4320.45     4035.30    467.96 o 
 -22  -4   7     5715.39     5215.79    533.81 o 
 -20  -4   7     1082.00      616.11    253.97 o 
 -18  -4   7     1515.02     1288.66    286.89 o 
 -16  -4   7    12563.72    11054.75    808.94 o 
 -14  -4   7    11869.14    10191.72    785.43 o 
 -12  -4   7      383.55      326.87    225.75 o 
 -10  -4   7     4733.94     4900.68    496.18 o 
  -8  -4   7    10709.31     9265.21    689.01 o 
  -6  -4   7     4662.17     4296.33    472.67 o 
  -4  -4   7      429.49      456.21    230.45 o 
   2  -4   7      946.25     1020.58    169.31 o 
   4  -4   7     3094.67     3395.67    308.06 o 
   6  -4   7     6063.08     6135.26    442.10 o 
   8  -4   7      738.03      900.65    176.37 o 
  10  -4   7     3793.51     3684.92    357.44 o 
  12  -4   7     8351.84     7910.70    554.97 o 
  14  -4   7     1552.75     1742.52    253.97 o 
  16  -4   7      728.72      268.08    157.56 o 
  18  -4   7     7581.59     6718.45    517.35 o 
  20  -4   7     9825.34     8856.03    644.33 o 
  22  -4   7     1059.33     1011.18    228.10 o 
  24  -4   7     2008.19     1723.70    293.95 o 
  26  -4   7     6335.00     6323.38    519.70 o 
  28  -4   7     4135.02     4498.56    463.26 o 
  30  -4   7       35.37     -164.61    171.66 o 
  32  -4   7     2784.73     2619.65    369.20 o 
  34  -4   7     2181.16     1996.49    352.74 o 
  36  -4   7       68.10      -72.90    185.77 o 
  38  -4   7      448.48      917.11    275.13 o 
  40  -4   7     1799.26     2059.98    366.85 o 
  42  -4   7     1337.00     1359.21    336.28 o 
 -49  -3   7      223.37      381.66    208.34 o 
 -47  -3   7      777.71      574.94    216.34 o 
 -45  -3   7      673.65      799.53    246.92 o 
 -43  -3   7      652.81      741.91    392.71 o 
 -41  -3   7       16.71     -110.15    137.64 o 
 -39  -3   7      839.45      699.99    183.63 o 
 -37  -3   7      712.72      797.44    226.93 o 
 -35  -3   7       55.98      -21.87    126.57 o 
 -33  -3   7     2290.63     2260.28    252.66 o 
 -31  -3   7      153.62      326.87    237.51 o 
 -29  -3   7     2354.89     2666.69    364.49 o 
 -27  -3   7     1328.47     1401.54    286.89 o 
 -25  -3   7      524.98      429.74    126.11 o 
 -23  -3   7      599.29     1004.12    246.92 o 
 -21  -3   7    11729.94    11743.76    787.78 o 
 -19  -3   7    27398.29    27064.27   1613.18 o 
 -17  -3   7     2033.72     2520.89    352.74 o 
 -15  -3   7     1862.13     1782.49    296.30 o 
 -13  -3   7      731.18      780.72    235.16 o 
 -11  -3   7    18136.03    18577.44   1138.16 o 
  -9  -3   7     3464.29     3814.25    397.42 o 
  -7  -3   7      368.53      253.97    181.07 o 
  -5  -3   7     3231.49     3185.46    195.08 o 
  -3  -3   7     1712.56     1935.35    171.66 o 
  -1  -3   7      951.44     1072.32    136.39 o 
   1  -3   7     1271.85     1380.37    150.50 o 
   3  -3   7     1909.67     1991.78    213.99 o 
   5  -3   7     3464.72     3595.56    305.70 o 
   7  -3   7     1578.14     1469.73    209.29 o 
   9  -3   7     9693.11     9789.61    667.85 o 
  11  -3   7      750.99      858.32    164.61 o 
  13  -3   7     2457.19     2723.12    303.35 o 
  15  -3   7    15808.24    16160.02    982.96 o 
  17  -3   7     6583.00     6530.32    484.42 o 
  19  -3   7     2802.41     3075.86    340.98 o 
  21  -3   7      334.84      395.06    176.37 o 
  23  -3   7     3564.24     3666.11    399.77 o 
  25  -3   7      121.37      141.09    162.26 o 
  27  -3   7     2334.55     2683.15    348.03 o 
  29  -3   7     1788.60     2099.96    319.81 o 
  31  -3   7     2278.07     2337.47    343.33 o 
  33  -3   7      670.11      660.79    242.21 o 
  35  -3   7      557.58      312.76    216.34 o 
  37  -3   7     3184.38     2901.84    385.66 o 
  39  -3   7     1738.72     1474.44    305.70 o 
  41  -3   7     1060.38      858.32    268.08 o 
  43  -3   7      296.85      366.85    216.34 o 
  45  -3   7      751.40     1131.11    296.30 o 
  47  -3   7      202.51      -49.38    228.10 o 
 -52  -2   7     1551.06     1827.80    530.28 o 
 -50  -2   7     2066.61     2202.77    287.17 o 
 -48  -2   7      807.75      283.41    302.18 o 
 -46  -2   7      288.80      367.91    177.44 o 
 -44  -2   7     3755.78     4116.60    346.87 o 
 -42  -2   7     2705.05     2898.43    292.91 o 
 -40  -2   7      162.37      146.68    143.12 o 
 -38  -2   7     2599.93     2609.91    260.47 o 
 -36  -2   7     5747.33     5227.68    365.72 o 
 -34  -2   7     2371.01     2341.45    235.97 o 
 -32  -2   7      625.53      645.72    149.11 o 
 -30  -2   7    10494.00     9597.80    457.17 o 
 -28  -2   7    11281.66    10360.76    477.20 o 
 -26  -2   7     2223.23     2112.88    190.48 o 
 -24  -2   7      594.96      552.59    118.27 o 
 -22  -2   7     3475.50     3215.63    275.13 o 
 -20  -2   7      451.84      406.22    114.05 o 
 -18  -2   7      936.94      606.71    197.53 o 
 -16  -2   7     8185.56     7374.54    533.81 o 
 -14  -2   7     6247.12     6328.09    465.61 o 
 -12  -2   7       42.22       23.52    152.85 o 
 -10  -2   7     3970.15     3601.84    301.00 o 
  -8  -2   7     6436.43     5839.46    283.61 o 
  -6  -2   7      322.58      282.60     79.95 o 
  -4  -2   7     4133.56     3579.24    204.89 o 
  -2  -2   7    10898.82     9074.73    550.27 o 
   0  -2   7     3987.46     3428.60    258.67 o 
   2  -2   7     1728.55     1902.42    188.13 o 
   4  -2   7    25257.75    22556.30   1312.18 o 
   6  -2   7    35551.24    31934.38   1789.55 o 
   8  -2   7    12786.53    11640.29    721.93 o 
  10  -2   7       78.42       95.21     53.77 o 
  12  -2   7     4314.16     3938.08    266.90 o 
  14  -2   7     3659.54     3581.85    261.02 o 
  16  -2   7       74.74       85.26     82.31 o 
  18  -2   7     4597.51     4294.83    247.86 o 
  20  -2   7     5956.08     5640.16    295.95 o 
  22  -2   7     1100.29     1041.85    159.91 o 
  24  -2   7     1149.73     1289.11    146.90 o 
  26  -2   7     4815.16     4359.88    375.08 o 
  28  -2   7     1674.23     1379.49    160.04 o 
  30  -2   7      264.27      342.66    127.75 o 
  32  -2   7     2654.95     2301.34    219.93 o 
  34  -2   7     1932.29     1724.39    196.41 o 
  36  -2   7        2.29       20.30    125.83 o 
  38  -2   7     2593.05     2686.17    248.55 o 
  40  -2   7     5189.26     4683.40    350.84 o 
  42  -2   7     3471.63     2772.06    393.89 o 
  44  -2   7       29.98     -188.13    190.48 o 
  46  -2   7      915.65      818.35    279.84 o 
  48  -2   7      875.41      606.71    263.38 o 
  50  -2   7       24.15      298.65    239.86 o 
 -53  -1   7      380.50      757.21    357.44 o 
 -51  -1   7      816.76      841.86    343.33 o 
 -49  -1   7     3988.59     4557.35    580.84 o 
 -47  -1   7     5114.10     5824.11    397.07 o 
 -45  -1   7     3301.20     3809.13    393.89 o 
 -43  -1   7      101.51      151.87    219.87 o 
 -41  -1   7     4655.90     4764.53    330.38 o 
 -39  -1   7    20800.50    22021.00    973.89 o 
 -37  -1   7     4593.08     5195.42    337.32 o 
 -35  -1   7    10632.83    11028.64    429.09 o 
 -33  -1   7    15685.29    16559.94    593.72 o 
 -31  -1   7     1875.93     2558.35    172.09 o 
 -29  -1   7        3.58      128.08     97.57 o 
 -27  -1   7     7129.38     6891.63    382.50 o 
 -25  -1   7    32531.21    35651.72   1440.51 o 
 -23  -1   7     9143.16     9493.31    797.18 o 
 -21  -1   7    25675.79    28363.91   1104.83 o 
 -19  -1   7    22608.14    23032.64    766.23 o 
 -17  -1   7     8362.02     8707.03    351.42 o 
 -15  -1   7    11774.61    12752.88    455.17 o 
 -13  -1   7    40877.81    43614.06   1728.08 o 
 -11  -1   7     8520.75     9067.67    463.26 o 
  -9  -1   7     8696.46    10044.12    419.15 o 
  -5  -1   7    46568.22    54071.05   2231.64 o 
  -3  -1   7     8340.06     8185.69    363.87 o 
  -1  -1   7     1139.20     1394.48    162.26 o 
   1  -1   7    45333.28    51264.33   2734.88 o 
   3  -1   7    36468.18    40832.74   2363.33 o 
   5  -1   7     1156.55     1700.19    192.83 o 
   7  -1   7    27854.97    32049.61   1808.36 o 
   9  -1   7    63677.74    74968.57   3039.62 o 
  11  -1   7    56511.26    63313.23   2464.29 o 
  13  -1   7     3171.12     3354.99    203.14 o 
  15  -1   7    21922.38    23101.76    921.84 o 
  17  -1   7    24384.69    25910.36   1029.02 o 
  19  -1   7     1447.93     1764.68    258.67 o 
  21  -1   7    12268.38    13715.16    577.42 o 
  23  -1   7    19221.56    20316.10    882.91 o 
  25  -1   7     4927.27     5490.78    300.47 o 
  27  -1   7     2869.56     3065.15    265.73 o 
  29  -1   7    10087.55    10051.15    489.60 o 
  31  -1   7     3796.45     4029.31    272.56 o 
  33  -1   7       63.66       85.07    114.07 o 
  35  -1   7     2580.60     3178.36    261.79 o 
  37  -1   7    12951.04    13007.07    606.92 o 
  39  -1   7     4359.79     4131.22    313.80 o 
  41  -1   7     3351.32     3894.78    306.79 o 
  43  -1   7    11934.49    11422.27    579.47 o 
  45  -1   7     4248.56     4155.19    390.36 o 
  47  -1   7     1608.27     1174.98    215.21 o 
  49  -1   7      593.27      430.53    186.45 o 
  51  -1   7     3473.19     3560.74    534.98 o 
 -54   0   7       97.13     -286.89    286.89 o 
 -52   0   7       11.36      418.58    331.57 o 
 -50   0   7        9.65      174.02    308.06 o 
 -48   0   7        0.94      -25.87    270.43 o 
 -46   0   7       35.69      -79.95    251.62 o 
 -44   0   7       41.47     -178.72    232.81 o 
 -42   0   7       49.83      -65.84    225.75 o 
 -40   0   7      152.58       36.32    238.68 o 
 -38   0   7       11.52       22.12     81.07 o 
 -36   0   7       11.80      -91.48     91.48 o 
 -34   0   7        5.27      -56.25     75.41 o 
 -32   0   7       39.27       53.22     74.62 o 
 -30   0   7       48.52       36.58     70.32 o 
 -28   0   7       49.97       89.36     71.73 o 
 -26   0   7      211.43      228.10    144.62 o 
 -24   0   7       24.65      -59.94     65.14 o 
 -22   0   7       23.89      -40.24     65.38 o 
 -20   0   7        0.39        1.94     60.49 o 
 -18   0   7       11.12       22.78     58.87 o 
 -16   0   7      183.89      309.33     66.03 o 
 -14   0   7       40.98       42.69     55.51 o 
 -12   0   7       21.27       30.96     78.24 o 
 -10   0   7      121.85      122.38     55.07 o 
  -8   0   7      313.18      285.71     58.76 o 
  -6   0   7       44.42       55.37     51.56 o 
  -4   0   7        4.46      -33.58     47.96 o 
  -2   0   7       51.36       54.49     49.69 o 
   0   0   7        0.32       65.27     61.46 o 
   2   0   7       14.66       83.84     55.21 o 
   4   0   7        1.98       32.68     55.24 o 
   6   0   7        8.84       27.29     56.46 o 
   8   0   7        8.74       91.06     63.12 o 
  10   0   7        3.90      -14.77     62.21 o 
  12   0   7       15.97       38.41     66.59 o 
  14   0   7       10.56      -38.08     68.63 o 
  16   0   7        0.52      -33.80     71.27 o 
  18   0   7       35.70       63.12    118.75 o 
  20   0   7      181.05      274.42    124.63 o 
  22   0   7        0.10        8.21     88.08 o 
  24   0   7       75.02       93.98     95.60 o 
  26   0   7       11.43       19.23     97.18 o 
  28   0   7       10.57       -7.95    103.34 o 
  30   0   7        9.72       60.33    111.07 o 
  32   0   7       21.15      284.18    122.60 o 
  34   0   7       12.35       46.89    117.48 o 
  36   0   7       65.24      -82.34    148.15 o 
  38   0   7        0.69     -107.91    137.57 o 
  40   0   7       10.75      227.97    138.16 o 
  42   0   7       17.68      201.47    279.84 o 
  44   0   7       13.05      106.00    143.97 o 
  46   0   7        4.32     -144.52    144.52 o 
  48   0   7       50.28      -68.13    244.56 o 
  50   0   7       82.53     -217.68    337.45 o 
  52   0   7       65.63       21.36    189.15 o 
 -53   1   7      603.50     1117.00    364.49 o 
 -51   1   7      475.40      359.79    329.22 o 
 -49   1   7     3567.85     4482.10    543.21 o 
 -47   1   7     5514.47     6045.90    557.32 o 
 -45   1   7     2668.71     2752.09    385.66 o 
 -43   1   7      127.27      292.15    143.45 o 
 -41   1   7     4326.73     4509.42    333.92 o 
 -39   1   7    21773.72    22146.59    969.27 o 
 -37   1   7     4397.36     5132.87    334.42 o 
 -35   1   7    10723.76    10855.39    531.91 o 
 -33   1   7    15118.63    16143.94    735.73 o 
 -31   1   7     1810.60     2553.98    224.31 o 
 -29   1   7        1.46      -13.29    105.09 o 
 -27   1   7     7939.86     8264.57    279.00 o 
 -25   1   7    32574.89    35226.53   1012.42 o 
 -23   1   7     8194.10     8951.00    298.02 o 
 -21   1   7    23581.13    25724.71    900.14 o 
 -19   1   7    22282.20    22843.61    778.83 o 
 -17   1   7    12566.75    12219.51    463.93 o 
 -15   1   7    12281.55    13625.38    467.81 o 
 -13   1   7    40932.59    43539.15   1414.70 o 
 -11   1   7     6353.49     6660.72    280.08 o 
  -9   1   7     8444.18     9177.01    344.92 o 
  -7   1   7     7626.42     8366.46    354.84 o 
  -5   1   7    49601.33    52977.27   2256.21 o 
  -3   1   7     7773.12     7955.22    375.52 o 
  -1   1   7     1460.27     2048.55    360.97 o 
   1   1   7    42150.05    48594.58   1595.24 o 
   3   1   7    37954.93    42957.27   1379.81 o 
   5   1   7     1496.83     2044.65    129.97 o 
   7   1   7    27280.85    31920.86   1051.66 o 
   9   1   7    68078.51    79594.48   2494.40 o 
  11   1   7    54872.74    62173.77   2019.66 o 
  13   1   7     3625.71     4014.22    181.41 o 
  15   1   7    20598.17    22038.55    756.79 o 
  17   1   7    22151.28    24544.09    840.51 o 
  19   1   7     1768.44     2215.85    136.31 o 
  21   1   7    11353.33    12242.90    584.46 o 
  23   1   7    20738.66    21658.84    897.88 o 
  25   1   7     5051.94     5304.15    464.44 o 
  27   1   7     3376.04     3736.72    513.82 o 
  29   1   7    10131.38    10273.54    501.29 o 
  31   1   7     3263.19     3224.84    270.06 o 
  33   1   7       77.64      -52.98    114.41 o 
  35   1   7     2743.72     3203.61    275.01 o 
  37   1   7    12651.65    12103.83    607.55 o 
  39   1   7     4099.14     3792.74    308.06 o 
  41   1   7     3096.18     3266.17    293.81 o 
  43   1   7    11936.68    11466.24    785.43 o 
  45   1   7     5018.63     5053.70    367.47 o 
  47   1   7     1548.35     1808.98    236.42 o 
  49   1   7      272.06      290.28    187.55 o 
  51   1   7     4310.80     3808.71    626.69 o 
 -52   2   7     1576.85     1215.76    362.14 o 
 -50   2   7     2117.90     1573.20    366.85 o 
 -48   2   7      788.52      532.09    241.04 o 
 -46   2   7      247.06      348.19    164.38 o 
 -44   2   7     3619.03     3628.52    408.00 o 
 -42   2   7     2787.15     2698.63    277.87 o 
 -40   2   7      133.79      258.24    212.82 o 
 -38   2   7     2568.89     2543.24    269.26 o 
 -36   2   7     5565.25     5137.62    346.20 o 
 -34   2   7     2474.52     2244.52    228.41 o 
 -32   2   7      621.97      459.25    139.91 o 
 -30   2   7    10698.48     9185.19    472.96 o 
 -28   2   7    11126.86     9682.50    401.68 o 
 -26   2   7     2191.49     2025.20    166.39 o 
 -24   2   7      566.32      449.50    103.99 o 
 -22   2   7     3872.54     3873.26    209.90 o 
 -20   2   7      563.18      693.23     99.74 o 
 -18   2   7     1084.03     1008.94    109.41 o 
 -16   2   7     8095.20     7305.99    296.56 o 
 -14   2   7     6426.19     5983.62    255.19 o 
 -12   2   7       58.24       85.34     64.79 o 
 -10   2   7     4102.17     3666.26    175.00 o 
  -8   2   7     6718.30     5940.44    240.77 o 
  -6   2   7      409.83      421.29     63.42 o 
  -4   2   7     4146.97     3794.59    231.21 o 
  -2   2   7    10846.11     9231.14    427.10 o 
   0   2   7     3980.25     3369.35    180.87 o 
   2   2   7     1715.28     1970.26    265.97 o 
   4   2   7    24968.74    23103.39    779.07 o 
   6   2   7    35467.66    31502.20   1050.18 o 
   8   2   7    12767.93    11619.07    425.80 o 
  10   2   7       93.65      135.53     68.10 o 
  12   2   7     4227.92     3896.41    193.63 o 
  14   2   7     3768.22     3848.42    191.84 o 
  16   2   7       64.14      123.26     64.23 o 
  18   2   7     4794.38     4600.95    209.66 o 
  20   2   7     6063.20     5599.35    322.38 o 
  22   2   7     1035.14     1106.12    353.91 o 
  24   2   7     1130.97     1044.64    195.18 o 
  26   2   7     4795.56     4697.51    296.64 o 
  28   2   7     1784.28     1629.35    410.35 o 
  30   2   7      276.25      216.16    125.16 o 
  32   2   7     2732.71     1796.92    216.19 o 
  34   2   7     1848.54     1780.64    214.12 o 
  36   2   7       45.35      -63.03    126.38 o 
  38   2   7     2509.02     2178.57    382.13 o 
  40   2   7     5226.57     4710.51    358.60 o 
  42   2   7     3373.79     2854.19    280.07 o 
  44   2   7       45.73        3.03    145.17 o 
  46   2   7      936.61     1044.29    201.62 o 
  48   2   7      992.04      675.37    207.35 o 
  50   2   7        8.05       11.76    270.43 o 
 -49   3   7      164.31       99.44    194.61 o 
 -47   3   7      797.86     1060.37    221.42 o 
 -45   3   7      741.06      956.99    416.23 o 
 -43   3   7      704.75      667.11    311.58 o 
 -41   3   7      105.69      120.58    150.63 o 
 -39   3   7      724.18      668.67    231.63 o 
 -37   3   7      810.94      722.10    170.43 o 
 -35   3   7       45.40     -112.16    112.16 o 
 -33   3   7     2605.05     2471.79    293.95 o 
 -31   3   7       92.52     -117.01    117.01 o 
 -29   3   7     2196.19     2297.97    195.37 o 
 -27   3   7     1150.28     1157.01    145.94 o 
 -25   3   7      510.63      424.32    112.90 o 
 -23   3   7      472.97      653.26    114.49 o 
 -21   3   7    11228.34    11281.33    444.16 o 
 -19   3   7    26907.13    26664.73    920.68 o 
 -17   3   7     2777.70     3353.42    195.81 o 
 -15   3   7     1825.99     2078.09    162.24 o 
 -13   3   7      770.65     1061.03    155.31 o 
 -11   3   7    17923.65    17898.47    637.54 o 
  -9   3   7     3487.96     3755.22    197.07 o 
  -7   3   7      497.74      551.36     83.41 o 
  -5   3   7     3003.63     3292.70    173.44 o 
  -3   3   7     1601.92     1694.12    189.24 o 
  -1   3   7      953.68     1101.27    176.99 o 
   1   3   7      909.00      964.10    124.15 o 
   3   3   7     1771.28     2216.48    158.63 o 
   5   3   7     3700.39     3799.19    206.89 o 
   7   3   7     1795.04     2033.14    147.24 o 
   9   3   7    10742.49    10747.02    404.21 o 
  11   3   7      405.95      386.99     94.40 o 
  13   3   7     2654.22     3056.44    183.76 o 
  15   3   7    15220.33    15634.55    564.51 o 
  17   3   7     5741.49     5713.88    343.00 o 
  19   3   7     2980.30     2715.57    232.69 o 
  21   3   7      274.45      279.19    144.62 o 
  23   3   7     3944.23     4127.64    522.05 o 
  25   3   7      100.70      -25.41    118.09 o 
  27   3   7     2365.08     2598.78    247.04 o 
  29   3   7     1930.53     1942.80    283.36 o 
  31   3   7     2212.35     2438.05    245.72 o 
  33   3   7      616.09      793.82    210.47 o 
  35   3   7      733.96      487.17    158.53 o 
  37   3   7     2748.05     2504.91    261.33 o 
  39   3   7     1628.54     1815.16    231.92 o 
  41   3   7      821.81      671.68    186.32 o 
  43   3   7      575.42      134.04    251.62 o 
  45   3   7      917.86      910.06    329.22 o 
  47   3   7      236.29     -131.69    284.54 o 
 -44   4   7      847.10     1134.79    557.32 o 
 -42   4   7     1638.52     1275.02    229.94 o 
 -40   4   7       19.73     -150.29    150.29 o 
 -38   4   7     1858.39     1894.17    251.88 o 
 -36   4   7     4560.98     4808.21    367.84 o 
 -34   4   7     2528.62     2648.41    270.66 o 
 -32   4   7      270.09      330.98    258.67 o 
 -30   4   7     5440.75     5076.50    346.16 o 
 -28   4   7     4891.86     5328.30    358.80 o 
 -26   4   7       53.98       76.24    116.50 o 
 -24   4   7     4451.16     4140.40    256.87 o 
 -22   4   7     5464.57     5378.71    292.78 o 
 -20   4   7     1332.63     1509.07    157.69 o 
 -18   4   7     1310.84      979.38    162.67 o 
 -16   4   7    12531.27    11808.20    485.87 o 
 -14   4   7    12027.17    11996.25    568.57 o 
 -12   4   7      334.95      357.81    182.25 o 
 -10   4   7     4919.78     4782.55    337.35 o 
  -8   4   7     9996.43     9488.76    482.87 o 
  -6   4   7     4837.25     5084.56    369.20 o 
  -4   4   7      504.38      640.82    202.24 o 
  -2   4   7     6436.15     5814.70    345.43 o 
   0   4   7     6572.26     6405.24    298.36 o 
   2   4   7      956.13      915.75    127.42 o 
   4   4   7     3155.32     3318.60    214.40 o 
   6   4   7     6180.13     5839.71    282.93 o 
   8   4   7      987.99     1052.17    128.93 o 
  10   4   7     3724.60     3857.96    227.80 o 
  12   4   7     8554.54     7439.06    414.71 o 
  14   4   7     1680.27     1794.34    285.72 o 
  16   4   7      709.60      816.98    151.17 o 
  18   4   7     7166.65     6435.26    374.21 o 
  20   4   7     9822.22     8911.41    587.89 o 
  22   4   7     1087.28     1155.06    174.45 o 
  24   4   7     2184.75     2425.95    389.19 o 
  26   4   7     6386.29     5618.74    370.34 o 
  28   4   7     3926.10     3579.50    302.92 o 
  30   4   7       12.42      229.44    142.29 o 
  32   4   7     2668.24     2358.92    250.30 o 
  34   4   7     2452.09     1789.55    362.14 o 
  36   4   7       87.06      -87.01    223.40 o 
  38   4   7      526.30      630.22    298.65 o 
  40   4   7     1740.75     1683.73    392.71 o 
  42   4   7     1235.89      776.02    331.57 o 
 -37   5   7      159.86      -18.81    213.99 o 
 -35   5   7      291.00      376.25    235.16 o 
 -33   5   7      315.76      155.20    237.51 o 
 -31   5   7       85.48      237.51    230.45 o 
 -29   5   7        6.24     -199.88    199.88 o 
 -27   5   7       33.09      -48.18    161.45 o 
 -25   5   7     1567.45     1696.57    250.67 o 
 -23   5   7      777.57      906.03    226.93 o 
 -21   5   7      176.42      203.36    166.61 o 
 -19   5   7      196.74      233.60    165.39 o 
 -17   5   7      980.09     1384.50    356.26 o 
 -15   5   7     1087.14      735.46    184.95 o 
 -13   5   7      957.59     1020.60    202.03 o 
 -11   5   7      566.27     1249.46    209.51 o 
  -9   5   7      993.37      843.66    178.75 o 
  -7   5   7      605.42      564.54    162.93 o 
  -5   5   7      135.01      344.07    328.04 o 
  -3   5   7      648.71      839.57    309.23 o 
  -1   5   7     1502.42     1084.43    320.99 o 
   1   5   7     1150.21     1407.67    193.28 o 
   3   5   7     3064.74     3581.19    238.23 o 
   5   5   7     3493.36     2956.73    214.89 o 
   7   5   7       78.31      -89.22     89.22 o 
   9   5   7     2099.96     1331.19    190.84 o 
  11   5   7      791.75      586.50    158.60 o 
  13   5   7      594.10      505.52    148.94 o 
  15   5   7       10.38      163.12    129.82 o 
  17   5   7      250.55      285.35    138.35 o 
  19   5   7     1187.56      780.63    176.37 o 
  21   5   7      291.56      324.68    175.19 o 
  23   5   7       68.17      145.80    237.51 o 
  25   5   7      155.11     -148.15    211.64 o 
  27   5   7       49.77      143.45    235.16 o 
  29   5   7      877.49     1241.63    324.52 o 
  31   5   7     2132.86     2998.26    458.56 o 
  33   5   7      301.88      171.66    256.32 o 
  35   5   7      107.64      380.96    277.49 o 
  37   5   7      180.78      143.45    277.49 o 
 -28   6   7      699.03      912.41    333.92 o 
 -26   6   7      167.43      129.34    279.84 o 
 -24   6   7     1311.30      926.52    338.63 o 
 -22   6   7     1596.81     1791.69    275.79 o 
 -20   6   7     1569.03     1751.69    268.36 o 
 -18   6   7       57.55       16.95    181.94 o 
 -16   6   7     1113.32     1043.52    229.76 o 
 -14   6   7      710.75      689.80    236.33 o 
 -12   6   7      292.89      304.47    187.06 o 
 -10   6   7      477.07      665.86    208.11 o 
  -8   6   7     1305.99     1645.01    244.75 o 
  -6   6   7       51.29      -47.97    384.48 o 
  -4   6   7      234.42      350.38    239.86 o 
  -2   6   7      623.88      347.71    263.38 o 
   0   6   7     1570.54     1803.59    239.43 o 
   2   6   7      340.80      129.34    209.29 o 
   4   6   7      936.77     1396.84    303.35 o 
   6   6   7     1362.90     1611.61    236.33 o 
   8   6   7      205.96      274.84    209.29 o 
  10   6   7      586.92      572.81    168.62 o 
  12   6   7     1997.50     2116.50    252.16 o 
  14   6   7     2152.38     1634.34    336.28 o 
  16   6   7       59.16       14.11    237.51 o 
  18   6   7      429.07      681.96    284.54 o 
  20   6   7      260.65      204.59    249.27 o 
  22   6   7       73.03     -183.42    225.75 o 
  24   6   7      595.23      634.93    293.95 o 
  26   6   7      993.27      792.48    315.11 o 
  -5   7   7      407.58     1019.62    243.56 o 
  -3   7   7     1458.78     1608.48    388.01 o 
  -1   7   7      167.88     -242.21    242.21 o 
 -26  -6   8       49.53     -150.50    272.78 o 
 -24  -6   8     2733.97     2189.32    395.06 o 
 -22  -6   8     1070.81     1349.80    336.28 o 
 -20  -6   8      414.11      728.99    284.54 o 
 -18  -6   8      588.85       70.55    275.13 o 
 -16  -6   8     1993.69     3012.37    451.50 o 
 -14  -6   8     1294.32     1916.53    369.20 o 
 -12  -6   8      333.01      115.23    251.62 o 
 -10  -6   8     1270.25     1662.56    362.14 o 
  -8  -6   8      739.25      679.61    312.76 o 
  -6  -6   8       20.10      225.75    270.43 o 
  -4  -6   8      671.19      787.78    291.60 o 
  -2  -6   8     4052.87     4992.39    585.54 o 
   0  -6   8      566.04     1363.91    338.63 o 
   2  -6   8     1083.16     1077.02    331.57 o 
 -37  -5   8      151.01        2.39    183.74 o 
 -35  -5   8     1049.09     1076.82    245.23 o 
 -33  -5   8     3399.45     3159.60    333.43 o 
 -31  -5   8     1573.30     1392.13    331.57 o 
 -29  -5   8       66.26      359.79    282.19 o 
 -27  -5   8      821.43      576.14    289.24 o 
 -25  -5   8     1655.01     2036.46    373.90 o 
 -23  -5   8       93.95       70.55    246.92 o 
 -21  -5   8     3415.87     3226.36    416.23 o 
 -19  -5   8     8261.72     7231.09    613.76 o 
 -17  -5   8     4708.93     5032.37    540.86 o 
 -15  -5   8        5.07       79.95    237.51 o 
 -13  -5   8     2186.81     2504.43    390.36 o 
 -11  -5   8     3247.94     3529.71    465.61 o 
  -9  -5   8      483.84      425.64    242.21 o 
  -7  -5   8     1403.31     1563.80    338.63 o 
  -5  -5   8     6826.82     6292.81    571.43 o 
  -3  -5   8     3673.41     3701.38    465.61 o 
  -1  -5   8       85.07     -199.88    232.81 o 
  15  -5   8     3710.07     4011.79    425.64 o 
  17  -5   8     3430.40     3205.20    378.60 o 
  19  -5   8       81.83      -56.44    159.91 o 
  21  -5   8     2154.59     2123.47    338.63 o 
  23  -5   8     2458.29     2854.81    383.31 o 
  25  -5   8      196.85      181.07    195.18 o 
  27  -5   8      471.81      315.11    211.64 o 
  29  -5   8     2190.18     2490.32    373.90 o 
  31  -5   8     2834.49     2828.94    406.82 o 
  33  -5   8      440.52      449.15    261.02 o 
  35  -5   8     1249.76     1225.17    326.87 o 
 -44  -4   8      229.21      104.45    211.64 o 
 -42  -4   8       23.82      140.85    195.15 o 
 -40  -4   8      105.65      181.48    190.68 o 
 -38  -4   8      553.81      641.70    343.33 o 
 -36  -4   8       40.07      -30.31    164.27 o 
 -34  -4   8        6.33      202.48    176.38 o 
 -32  -4   8      195.56      446.80    265.73 o 
 -30  -4   8       14.33     -211.64    211.64 o 
 -28  -4   8      587.88      651.39    268.08 o 
 -26  -4   8      331.67      253.97    228.10 o 
 -24  -4   8     1246.02     1347.45    312.76 o 
 -22  -4   8      438.51      743.10    272.78 o 
 -20  -4   8     1324.33     1429.76    298.65 o 
 -18  -4   8      853.99      870.08    268.08 o 
 -16  -4   8     3172.92     2405.66    362.14 o 
 -14  -4   8     2315.82     2114.07    331.57 o 
 -12  -4   8      972.62     1053.51    272.78 o 
 -10  -4   8     3443.89     4063.52    446.80 o 
  -8  -4   8      822.11      771.32    242.21 o 
  -6  -4   8      400.23      298.65    211.64 o 
  -4  -4   8     1353.46     1091.13    263.38 o 
  -2  -4   8       52.16      195.18    204.59 o 
   4  -4   8      203.17      265.73    126.99 o 
   6  -4   8     1374.13     1702.54    228.10 o 
   8  -4   8      209.51      185.77    138.74 o 
  10  -4   8      699.80      693.71    171.66 o 
  12  -4   8     1324.04     1761.33    249.27 o 
  14  -4   8     1554.83     2379.79    291.60 o 
  16  -4   8      615.56      425.63    174.02 o 
  18  -4   8     1035.98     1241.63    239.86 o 
  20  -4   8      340.37       28.22    148.15 o 
  22  -4   8      196.35      590.25    204.59 o 
  24  -4   8        2.40        7.05    162.26 o 
  26  -4   8      265.62      571.43    216.34 o 
  28  -4   8       35.01      -14.11    176.37 o 
  30  -4   8      215.69      336.28    211.64 o 
  32  -4   8       47.73       44.68    204.59 o 
  34  -4   8      252.54      390.36    221.05 o 
  36  -4   8      123.63      463.26    213.99 o 
  38  -4   8      409.71      728.99    263.38 o 
  40  -4   8     1073.23     1229.87    305.70 o 
  42  -4   8       75.08       91.71    223.40 o 
 -47  -3   8     3464.04     3814.80    365.41 o 
 -45  -3   8     2293.12     2352.94    376.25 o 
 -43  -3   8       43.77      128.77    179.08 o 
 -41  -3   8     3162.79     3346.34    328.25 o 
 -39  -3   8     5075.54     5430.33    403.97 o 
 -37  -3   8      461.64      683.47    183.05 o 
 -35  -3   8     2577.38     2456.35    266.85 o 
 -33  -3   8     5610.74     5375.70    552.62 o 
 -31  -3   8     1365.17     1363.91    303.35 o 
 -29  -3   8     1346.83     1166.38    279.84 o 
 -27  -3   8    10755.36     9978.14    857.15 o 
 -25  -3   8    14356.26    13273.42   1032.34 o 
 -23  -3   8     4803.34     4611.44    467.96 o 
 -21  -3   8     1588.78     1813.06    298.65 o 
 -19  -3   8     5346.99     4907.74    467.96 o 
 -17  -3   8      969.26      766.61    232.81 o 
 -15  -3   8      659.35      322.17    209.29 o 
 -13  -3   8    12063.45    10669.09    731.34 o 
 -11  -3   8    12758.38    11301.67    799.54 o 
  -9  -3   8      301.30      216.34    195.18 o 
  -7  -3   8     6613.40     6215.21    496.18 o 
  -5  -3   8    15684.31    13982.46    907.71 o 
  -3  -3   8     7078.58     6171.09    456.21 o 
  -1  -3   8      418.76      437.39    105.82 o 
   1  -3   8    11364.89    10652.63    637.28 o 
   3  -3   8    10632.28     9472.14    606.71 o 
   5  -3   8       49.65       75.25     94.06 o 
   7  -3   8     7421.44     6694.93    482.07 o 
   9  -3   8    10057.23     8874.84    599.65 o 
  11  -3   8     3008.87     3169.92    310.41 o 
  13  -3   8      850.23      736.04    174.02 o 
  15  -3   8    10983.75    10288.14    689.01 o 
  17  -3   8     8887.06     9088.84    609.06 o 
  19  -3   8       42.45      103.47    148.15 o 
  21  -3   8     3839.37     3644.94    397.42 o 
  23  -3   8     5117.18     5283.99    467.96 o 
  25  -3   8     1478.49     1657.86    284.54 o 
  27  -3   8      913.71      848.92    228.10 o 
  29  -3   8     6852.17     5610.86    522.05 o 
  31  -3   8     5129.06     4877.17    503.24 o 
  33  -3   8      362.87      564.38    225.75 o 
  35  -3   8     1106.45     1300.42    286.89 o 
  37  -3   8     2649.23     2022.35    345.68 o 
  39  -3   8      172.36       54.09    195.18 o 
  41  -3   8     1690.53     1596.72    326.87 o 
  43  -3   8     3231.12     3202.84    427.99 o 
  45  -3   8     1388.31     1766.03    345.68 o 
 -50  -2   8     4792.52     6202.15    600.83 o 
 -48  -2   8      929.58     1876.94    267.81 o 
 -46  -2   8      443.11      630.58    209.29 o 
 -44  -2   8     2352.81     2149.97    342.15 o 
 -42  -2   8     2742.91     3164.44    305.30 o 
 -40  -2   8      254.80      397.70    155.29 o 
 -38  -2   8     2238.27     2469.78    259.00 o 
 -36  -2   8     4680.52     5289.83    389.19 o 
 -34  -2   8     2916.96     3114.18    281.84 o 
 -32  -2   8     2100.15     2282.90    452.68 o 
 -30  -2   8     4048.56     3917.08    281.38 o 
 -26  -2   8     8130.73     8500.72    467.96 o 
 -24  -2   8     5176.20     5405.81    293.97 o 
 -22  -2   8     6466.13     6604.95    401.37 o 
 -20  -2   8     5864.57     5662.96    305.30 o 
 -18  -2   8      584.68      270.43    195.18 o 
 -16  -2   8    22229.13    22892.58   1356.86 o 
 -14  -2   8     3710.37     4056.47    380.96 o 
 -12  -2   8      413.30      478.49     65.62 o 
 -10  -2   8      289.58      349.23     75.25 o 
  -8  -2   8     8312.69     9055.70    410.48 o 
  -6  -2   8     6433.11     7855.66    470.31 o 
  -4  -2   8     1998.14     2321.20    210.47 o 
  -2  -2   8    10014.85    10476.26    583.19 o 
   0  -2   8      199.91      301.00     94.06 o 
   2  -2   8     3991.85     4491.51    329.22 o 
   4  -2   8     8672.19     9850.75    649.03 o 
   6  -2   8     3185.21     3035.88    277.49 o 
   8  -2   8     1000.80     1225.17    171.66 o 
  10  -2   8    13099.14    14297.57    867.73 o 
  12  -2   8    30968.29    32959.67   1836.58 o 
  14  -2   8     5104.10     5901.22    282.31 o 
  16  -2   8     2222.99     2360.88    165.29 o 
  18  -2   8     2042.17     2312.13    175.71 o 
  20  -2   8      735.64      821.77    298.65 o 
  22  -2   8     1839.13     1991.72    171.00 o 
  24  -2   8     1440.79     2000.22    175.71 o 
  26  -2   8    11319.19    11481.95    524.81 o 
  28  -2   8     1865.48     2070.05    218.70 o 
  30  -2   8     2550.97     2154.04    317.46 o 
  32  -2   8     3136.09     3414.49    418.58 o 
  34  -2   8     3967.66     3691.97    423.28 o 
  36  -2   8       64.08        0.00    183.42 o 
  38  -2   8     2159.55     2485.61    350.38 o 
  40  -2   8     5214.83     5234.61    529.10 o 
  42  -2   8     1559.06     1775.44    329.22 o 
  44  -2   8      850.86     1399.19    293.95 o 
  46  -2   8     3898.01     4096.44    503.24 o 
  48  -2   8     2539.91     3061.75    437.39 o 
 -53  -1   8      137.45       28.22    324.52 o 
 -51  -1   8       55.48       77.60    319.81 o 
 -49  -1   8      858.08     1006.47    357.44 o 
 -47  -1   8     1536.43     1845.99    399.77 o 
 -45  -1   8      702.99      929.80    317.46 o 
 -43  -1   8      104.72       -0.29    127.04 o 
 -41  -1   8     1610.37     1670.32    219.23 o 
 -39  -1   8     2940.34     2597.05    256.80 o 
 -37  -1   8      908.89      700.48    162.46 o 
 -35  -1   8       73.90      165.71    114.44 o 
 -33  -1   8      399.35      404.27    118.01 o 
 -31  -1   8      258.31      390.74    120.74 o 
 -29  -1   8      242.12      171.60    122.28 o 
 -27  -1   8     3486.50     3343.11    244.06 o 
 -25  -1   8     2448.05     2135.86    191.15 o 
 -23  -1   8      475.13      472.99     81.26 o 
 -21  -1   8      822.43      830.27     90.04 o 
 -19  -1   8     1761.67     1763.90    135.85 o 
 -17  -1   8      478.83      434.83     84.30 o 
 -15  -1   8      159.33       81.86     54.96 o 
 -13  -1   8     2688.18     2493.55    143.24 o 
 -11  -1   8     1948.21     1867.71    136.12 o 
  -9  -1   8       38.63      119.50     67.66 o 
  -7  -1   8     4636.27     4587.21    282.19 o 
  -5  -1   8     6903.74     6391.89    300.47 o 
  -3  -1   8     3706.39     3407.42    201.41 o 
  -1  -1   8       17.39      169.31     87.01 o 
   1  -1   8     2197.39     1989.43    206.94 o 
   3  -1   8      428.97      326.87    103.47 o 
   5  -1   8     2479.08     2831.30    256.32 o 
   7  -1   8    11716.78    11252.28    724.28 o 
   9  -1   8    18552.63    17649.25    741.26 o 
  11  -1   8    12923.85    12687.49    535.56 o 
  13  -1   8     2450.61     2632.99    172.86 o 
  15  -1   8       38.91       35.36     67.21 o 
  17  -1   8      325.65      330.98    158.73 o 
  19  -1   8       68.94       -6.56    149.33 o 
  21  -1   8      726.13      788.23    120.91 o 
  23  -1   8      775.89      880.96    124.77 o 
  25  -1   8       16.02       18.56     93.85 o 
  27  -1   8      607.25      602.54    124.87 o 
  29  -1   8     1221.40     1002.13    151.32 o 
  31  -1   8      886.87      932.92    304.53 o 
  33  -1   8       54.73       58.63    108.90 o 
  35  -1   8     1590.29     1156.05    198.71 o 
  37  -1   8     1335.51     1323.25    224.58 o 
  39  -1   8       76.20       50.72    135.91 o 
  41  -1   8      472.98      485.33    170.49 o 
  43  -1   8     1715.56     1434.82    219.42 o 
  45  -1   8     1414.04     1151.04    220.28 o 
  47  -1   8       75.54      117.14    170.53 o 
  49  -1   8       12.88      178.46    183.63 o 
  51  -1   8      245.24      696.07    265.73 o 
 -54   0   8      979.57      905.36    373.90 o 
 -52   0   8      445.52     -235.16    315.11 o 
 -50   0   8     4660.73     5182.87    609.06 o 
 -48   0   8     1257.31     1121.70    348.03 o 
 -46   0   8     2633.23     3974.16    510.29 o 
 -44   0   8     9094.18     9472.14    740.75 o 
 -42   0   8     5460.25     5674.35    529.10 o 
 -40   0   8      917.80     1277.33    182.25 o 
 -38   0   8      801.91      744.10    170.49 o 
 -36   0   8    12826.91    15031.00    557.46 o 
 -34   0   8     7242.58     8592.28    353.13 o 
 -32   0   8     7274.60     7731.73    324.43 o 
 -30   0   8    15022.44    16918.56    604.71 o 
 -28   0   8     5749.81     6432.09    516.17 o 
 -26   0   8        1.89      -55.89    129.57 o 
 -24   0   8     5067.70     4373.61    210.67 o 
 -22   0   8     6635.82     6950.08    284.94 o 
 -20   0   8      515.83      461.88     81.41 o 
 -18   0   8     4126.48     4248.78    268.15 o 
 -16   0   8      310.75      281.78     69.98 o 
 -14   0   8    48572.40    51369.80   1661.77 o 
 -12   0   8     6976.18     7821.73    297.14 o 
 -10   0   8    71545.13    82490.07   2639.75 o 
  -8   0   8     1443.25     1424.12    102.11 o 
  -6   0   8    15275.90    17269.80    585.07 o 
  -4   0   8     6091.32     7015.47    267.12 o 
  -2   0   8    47013.43    53147.59   1712.03 o 
   0   0   8    13950.90    14481.88    641.98 o 
   2   0   8     5081.47     5946.91    284.12 o 
   4   0   8    12339.77    13787.30    581.64 o 
   6   0   8    32531.17    36700.43   1467.43 o 
   8   0   8     7587.24     7867.45    364.17 o 
  10   0   8    10618.04    12098.23    528.49 o 
  12   0   8    54156.52    61959.09   2450.98 o 
  14   0   8     1024.03     1335.69    268.08 o 
  16   0   8    11092.88    12186.04    542.75 o 
  18   0   8     9357.56     9816.58    456.17 o 
  20   0   8     5195.73     5571.91    301.39 o 
  22   0   8     5547.88     6332.72    335.69 o 
  24   0   8      268.41      297.25    107.01 o 
  26   0   8    11539.10    11556.41    611.41 o 
  28   0   8     3756.99     3885.67    276.74 o 
  30   0   8     6625.78     7665.85    407.35 o 
  32   0   8    19404.47    19401.73    855.49 o 
  34   0   8     3010.25     3296.14    268.45 o 
  36   0   8       30.58      187.59    144.62 o 
  38   0   8     4902.11     5002.43    341.95 o 
  40   0   8     7038.69     6495.44    390.67 o 
  42   0   8     5116.40     6049.31    480.90 o 
  44   0   8     2443.33     2684.10    446.80 o 
  46   0   8    10204.23    10995.96    808.94 o 
  48   0   8     7592.16     7448.68    781.90 o 
  50   0   8       46.90       89.62    174.41 o 
  52   0   8     1715.40     1946.72    326.87 o 
 -53   1   8      134.79      256.32    305.70 o 
 -51   1   8      102.96      -47.03    289.24 o 
 -49   1   8      887.13     1107.59    338.63 o 
 -47   1   8     1469.63     1319.23    362.14 o 
 -45   1   8      674.27      913.33    246.92 o 
 -43   1   8      110.04      349.37    138.51 o 
 -41   1   8     1607.65     1525.79    202.89 o 
 -39   1   8     2939.03     2878.74    261.22 o 
 -37   1   8      854.82      995.54    159.22 o 
 -35   1   8      127.22      -35.78    109.62 o 
 -33   1   8      397.24      619.16    190.48 o 
 -31   1   8      229.06      308.21    124.63 o 
 -29   1   8      251.36      104.09     91.34 o 
 -27   1   8     3587.70     3470.62    204.23 o 
 -25   1   8     2450.74     2440.37    130.49 o 
 -23   1   8      463.18      455.03     94.38 o 
 -21   1   8      925.01      849.89    106.31 o 
 -19   1   8     1747.31     1490.16    168.67 o 
 -17   1   8      436.71      489.00     84.15 o 
 -15   1   8      179.19      126.08     68.82 o 
 -13   1   8     2742.07     2707.64    152.88 o 
 -11   1   8     1751.80     1641.50    116.48 o 
  -9   1   8       68.74       56.27     58.97 o 
  -7   1   8     4675.68     4402.66    227.37 o 
  -5   1   8     6973.96     6027.71    239.80 o 
  -3   1   8     3648.65     3312.47    211.77 o 
  -1   1   8        3.58      -66.59     66.59 o 
   1   1   8     2231.79     2311.25    208.32 o 
   3   1   8      516.35      485.34     91.24 o 
   5   1   8     2455.14     2682.84    151.28 o 
   7   1   8    11716.38    11915.98    424.32 o 
   9   1   8    18543.22    18331.26    621.67 o 
  11   1   8    12991.11    12391.33    449.51 o 
  13   1   8     2523.19     2620.64    151.99 o 
  15   1   8      258.95      322.60     71.33 o 
  17   1   8      333.72      321.47     76.34 o 
  19   1   8       58.47       90.07     64.77 o 
  21   1   8      737.57      861.01     97.76 o 
  23   1   8      772.21      789.08     96.63 o 
  25   1   8        2.90     -134.42    169.31 o 
  27   1   8      617.55      573.40    138.78 o 
  29   1   8     1191.11      966.64    159.94 o 
  31   1   8      887.11     1013.98    257.50 o 
  33   1   8       42.32      122.47    121.84 o 
  35   1   8     1551.11     1587.53    198.51 o 
  37   1   8     1331.59     1195.41    189.36 o 
  39   1   8       62.43        0.47    113.48 o 
  41   1   8      471.09      399.97    154.35 o 
  43   1   8     1713.51     1577.11    257.50 o 
  45   1   8     1419.43     1385.46    223.58 o 
  47   1   8       95.45      232.79    168.69 o 
  49   1   8       21.57      254.71    176.85 o 
  51   1   8      346.70      254.57    224.58 o 
 -50   2   8     4186.28     4188.15    562.03 o 
 -48   2   8      946.08     1241.64    231.60 o 
 -46   2   8      372.91      546.81    196.36 o 
 -44   2   8     2359.80     2936.73    323.34 o 
 -42   2   8     2474.17     2703.62    282.19 o 
 -40   2   8      323.69      198.88    172.84 o 
 -38   2   8     1972.80     2346.28    249.16 o 
 -36   2   8     5519.24     5934.59    493.83 o 
 -34   2   8     3509.27     3827.25    297.52 o 
 -32   2   8     2720.26     2865.48    252.49 o 
 -30   2   8     4680.50     5038.61    270.09 o 
 -28   2   8     5949.09     5628.72    287.34 o 
 -26   2   8     8170.26     8050.07    719.30 o 
 -24   2   8     4049.29     4621.08    338.05 o 
 -22   2   8     9756.34    10023.45    358.06 o 
 -20   2   8     5050.99     5291.48    255.53 o 
 -18   2   8      299.30      326.36     87.09 o 
 -16   2   8    23305.44    22325.06    770.88 o 
 -14   2   8     3384.81     3733.92    192.68 o 
 -12   2   8      418.86      502.59     80.14 o 
 -10   2   8      426.90      565.92     77.57 o 
  -8   2   8     8703.06     9187.37    344.06 o 
  -6   2   8     5915.41     7251.84    440.92 o 
  -4   2   8     1607.22     2065.85    181.94 o 
  -2   2   8     9233.73     8879.37    443.74 o 
   0   2   8      694.31      801.87    138.02 o 
   2   2   8     3857.23     4548.19    217.23 o 
   4   2   8     9995.10    10931.73    401.76 o 
   6   2   8     3246.14     3250.96    190.37 o 
   8   2   8      664.99      799.52    100.61 o 
  10   2   8    13209.58    14032.01    506.82 o 
  12   2   8    29842.52    31708.65   1068.15 o 
  14   2   8     5340.31     5619.93    253.58 o 
  16   2   8     2165.36     2282.25    177.66 o 
  18   2   8     2320.13     2816.48    166.74 o 
  20   2   8     1654.82     1550.05    320.99 o 
  22   2   8     1508.06     1807.36    199.45 o 
  24   2   8     1115.52     1436.91    186.40 o 
  26   2   8    10655.85    10880.76    549.47 o 
  28   2   8     2835.14     2758.21    469.14 o 
  30   2   8     2782.19     2795.24    256.22 o 
  32   2   8     3286.57     3914.73    310.61 o 
  34   2   8     3698.52     3786.79    305.74 o 
  36   2   8       79.05       20.25    130.31 o 
  38   2   8     1981.64     1817.42    444.45 o 
  40   2   8     4876.61     4911.76    370.41 o 
  42   2   8     1541.47     1792.16    362.14 o 
  44   2   8      619.72      324.49    170.05 o 
  46   2   8     5037.21     4678.66    624.34 o 
  48   2   8     1792.97     1825.78    272.17 o 
 -47   3   8     3620.11     3166.71    686.66 o 
 -45   3   8     2255.05     2267.81    282.31 o 
 -43   3   8       63.72      120.66    518.52 o 
 -41   3   8     3094.62     3085.87    958.27 o 
 -39   3   8     5084.77     4524.12    660.79 o 
 -37   3   8      477.25      394.57    292.77 o 
 -35   3   8     2597.49     2655.39    392.71 o 
 -33   3   8     5755.31     5427.28    362.65 o 
 -31   3   8     1375.82     1060.52    152.27 o 
 -29   3   8     1322.44     1359.18    218.37 o 
 -27   3   8    10570.10     9324.74    404.08 o 
 -25   3   8    14328.80    12563.33    499.98 o 
 -23   3   8     4793.73     4467.38    254.23 o 
 -21   3   8     1659.50     1642.60    156.88 o 
 -19   3   8     5847.70     5662.27    327.10 o 
 -17   3   8      733.58      804.14    115.70 o 
 -15   3   8      689.67      659.35    104.14 o 
 -13   3   8    11480.60    10450.31    405.63 o 
 -11   3   8    13238.63    12055.57    448.59 o 
  -9   3   8      268.50      330.84     77.91 o 
  -7   3   8     6685.41     5936.85    346.02 o 
  -5   3   8    15269.14    13808.49    634.96 o 
  -3   3   8     7005.44     6437.28    351.19 o 
  -1   3   8      431.11      500.82    102.71 o 
   1   3   8    11313.36    10180.97    405.22 o 
   3   3   8    10747.13     9837.96    387.91 o 
   5   3   8       42.35       -7.10     80.40 o 
   7   3   8     7724.92     7373.98    308.98 o 
   9   3   8    10036.45     9209.85    366.50 o 
  11   3   8     2780.58     2797.70    247.60 o 
  13   3   8      880.99      875.27    114.33 o 
  15   3   8    10837.13    10272.11    399.86 o 
  17   3   8     8948.24     7962.21    433.53 o 
  19   3   8       38.06      -21.03    108.75 o 
  21   3   8     4184.43     4105.17    301.96 o 
  23   3   8     5395.01     5378.70    346.79 o 
  25   3   8     1392.58     1417.52    250.44 o 
  27   3   8      901.19     1006.04    178.55 o 
  29   3   8     7009.77     6676.71    386.60 o 
  31   3   8     5302.17     4970.89    367.50 o 
  33   3   8      359.30      568.13    194.00 o 
  35   3   8     1034.08     1281.16    207.57 o 
  37   3   8     2441.31     2360.31    311.58 o 
  39   3   8      353.90      305.92    166.57 o 
  41   3   8     1571.39     1525.63    236.37 o 
  43   3   8     3266.35     3181.68    470.31 o 
  45   3   8     1232.62     1378.02    366.85 o 
 -44   4   8      214.62     -124.63    228.10 o 
 -42   4   8       47.65     -138.74    188.13 o 
 -40   4   8      103.33     -159.91    197.53 o 
 -38   4   8      579.88      771.32    275.13 o 
 -36   4   8       24.19      129.34    213.99 o 
 -34   4   8       27.30      -21.16    202.24 o 
 -32   4   8      156.53      117.58    209.29 o 
 -30   4   8       15.36      137.11    151.25 o 
 -28   4   8      558.21      450.15    213.99 o 
 -26   4   8      303.22      153.34    152.14 o 
 -24   4   8     1288.67     1313.07    208.93 o 
 -22   4   8      447.88      663.87    171.40 o 
 -20   4   8     1473.89     1341.31    205.09 o 
 -18   4   8      787.69      838.80    257.50 o 
 -16   4   8     3187.88     2702.05    260.66 o 
 -14   4   8     2215.35     2238.63    342.15 o 
 -12   4   8      923.41     1028.81    176.26 o 
 -10   4   8     3456.38     3895.40    305.96 o 
  -8   4   8      844.68      566.15    147.96 o 
  -6   4   8      464.73      510.80    139.56 o 
  -4   4   8     1342.06     1048.03    191.65 o 
  -2   4   8       57.30       12.66    110.74 o 
   0   4   8       93.59      106.65    112.49 o 
   2   4   8     1796.31     1720.18    160.15 o 
   4   4   8      190.60      152.78     99.09 o 
   6   4   8     1400.19     1769.26    162.27 o 
   8   4   8      212.39      223.48     99.10 o 
  10   4   8      713.48      766.83    122.19 o 
  12   4   8     1247.22     1383.80    191.98 o 
  14   4   8     1621.52     1798.69    207.93 o 
  16   4   8      627.71      559.02    152.85 o 
  18   4   8     1088.97      957.21    197.53 o 
  20   4   8      333.12       70.84    126.15 o 
  22   4   8      207.80      126.83    134.73 o 
  24   4   8        4.36     -123.86    123.86 o 
  26   4   8      234.46      276.29    153.12 o 
  28   4   8       30.27      118.34    143.45 o 
  30   4   8      238.42      101.12    145.70 o 
  32   4   8       51.14     -116.24    158.73 o 
  34   4   8      243.94      315.11    275.13 o 
  36   4   8      109.47      228.10    282.19 o 
  38   4   8      409.04      496.18    301.00 o 
  40   4   8     1089.14      585.54    305.70 o 
  42   4   8       67.86      101.12    268.08 o 
 -37   5   8      168.22      110.52    251.62 o 
 -35   5   8      986.19      914.76    305.70 o 
 -33   5   8     3481.76     4792.51    543.21 o 
 -31   5   8     1590.47     1483.84    350.38 o 
 -29   5   8       91.07      281.77    244.56 o 
 -27   5   8      803.65      662.55    209.44 o 
 -25   5   8     1693.74     1371.97    238.40 o 
 -23   5   8       17.70     -142.97    142.97 o 
 -21   5   8     3385.25     3203.58    431.51 o 
 -19   5   8     7830.27     7659.73    456.17 o 
 -17   5   8     4688.09     4849.80    567.91 o 
 -15   5   8       33.17      168.75    148.76 o 
 -13   5   8     2414.48     2457.83    277.68 o 
 -11   5   8     3381.93     3726.38    326.74 o 
  -9   5   8      432.18      403.84    149.54 o 
  -7   5   8     1651.79     1738.31    218.57 o 
  -5   5   8     6523.53     6554.38    392.38 o 
  -3   5   8     3355.75     3622.32    342.15 o 
  -1   5   8       77.99     -112.23    112.23 o 
   1   5   8     2476.56     2593.76    252.75 o 
   3   5   8     3929.15     4549.22    273.19 o 
   5   5   8      179.93      370.32    117.02 o 
   7   5   8     2835.85     3222.03    376.25 o 
   9   5   8     3269.63     3463.81    300.56 o 
  11   5   8      321.51      448.63    154.77 o 
  13   5   8      711.16      799.61    170.67 o 
  15   5   8     3615.27     3793.95    318.79 o 
  17   5   8     3318.03     3020.96    283.41 o 
  19   5   8       86.50      -18.80    124.67 o 
  21   5   8     2057.96     2174.07    243.26 o 
  23   5   8     2419.45     2848.76    281.40 o 
  25   5   8      251.40      270.43    246.92 o 
  27   5   8      517.12      218.70    251.62 o 
  29   5   8     2352.52     1972.97    378.60 o 
  31   5   8     2576.34     2845.41    444.45 o 
  33   5   8      417.94      110.52    286.89 o 
  35   5   8     1303.70      728.99    324.52 o 
 -26   6   8       37.68      131.69    263.38 o 
 -24   6   8     2492.61     2828.67    326.36 o 
 -22   6   8     1194.94     1583.62    271.87 o 
 -20   6   8      297.74      -13.92    186.80 o 
 -18   6   8      385.33      245.12    210.47 o 
 -16   6   8     2058.77     3386.69    914.76 o 
 -14   6   8     1348.52     2062.54    328.04 o 
 -12   6   8      375.68      354.29    186.03 o 
 -10   6   8     1188.41     1512.26    251.81 o 
  -8   6   8      787.76     1240.29    296.30 o 
  -6   6   8       18.92     -151.98    151.98 o 
  -4   6   8      722.29      961.29    388.01 o 
  -2   6   8     3678.06     4751.09    387.43 o 
   0   6   8      569.73      743.42    206.88 o 
   2   6   8     1064.12     1105.24    282.19 o 
   4   6   8      588.62      514.99    242.21 o 
   6   6   8     1294.20     1353.74    215.33 o 
   8   6   8      526.72      817.18    177.08 o 
  10   6   8      885.08      988.52    196.13 o 
  12   6   8     1319.67     1733.13    240.27 o 
  14   6   8       65.47      437.39    261.02 o 
  16   6   8       36.29      -58.79    213.99 o 
  18   6   8     1391.65     2081.14    395.06 o 
  20   6   8     2216.56     2803.08    439.74 o 
  22   6   8      261.17      524.40    282.19 o 
  24   6   8      183.45      333.92    277.49 o 
 -24  -6   9      588.01      818.35    305.70 o 
 -22  -6   9     1122.85      844.22    317.46 o 
 -20  -6   9        6.62      -23.52    251.62 o 
 -18  -6   9      276.37      261.02    272.78 o 
 -16  -6   9     1269.71      641.98    293.95 o 
 -14  -6   9     1052.82     1288.66    336.28 o 
 -12  -6   9       12.92      105.82    270.43 o 
 -10  -6   9     1825.02     1573.20    355.09 o 
  -8  -6   9     2676.53     2932.41    453.85 o 
  -6  -6   9      395.21       68.20    272.78 o 
  -4  -6   9       75.97      -42.33    270.43 o 
  -2  -6   9      242.48      218.70    303.35 o 
   0  -6   9       43.88      -91.71    270.43 o 
   2  -6   9      728.83      860.68    336.28 o 
   4  -6   9     3138.13     2088.20    423.28 o 
 -35  -5   9     1169.28     1251.06    257.12 o 
 -33  -5   9      976.95     1109.94    319.81 o 
 -31  -5   9      219.46      317.46    284.54 o 
 -29  -5   9      743.07      931.22    315.11 o 
 -27  -5   9      953.89     1164.03    308.06 o 
 -25  -5   9     1079.80      926.52    310.41 o 
 -23  -5   9     2073.81     1806.01    355.09 o 
 -21  -5   9      409.85      928.87    275.13 o 
 -19  -5   9      825.99     1077.02    293.95 o 
 -17  -5   9      433.93      453.85    244.56 o 
 -15  -5   9     1495.54     1349.80    317.46 o 
 -13  -5   9      155.63       -4.70    251.62 o 
 -11  -5   9      242.74      397.42    256.32 o 
  -9  -5   9      323.25      543.21    256.32 o 
  -7  -5   9      831.66      860.68    303.35 o 
  -5  -5   9       66.16       94.06    239.86 o 
  -3  -5   9      268.24       89.36    253.97 o 
  -1  -5   9     2234.40     2109.36    392.71 o 
  17  -5   9      566.28      623.17    218.70 o 
  19  -5   9      495.06      522.05    213.99 o 
  21  -5   9     1239.91     1528.52    286.89 o 
  23  -5   9      614.72      997.07    251.62 o 
  25  -5   9      322.78      442.10    218.70 o 
  27  -5   9      873.50      409.17    232.81 o 
  29  -5   9      554.49      714.88    263.38 o 
  31  -5   9      374.09       -2.35    211.64 o 
  33  -5   9      155.72     -223.40    223.40 o 
 -42  -4   9      775.49      645.58    305.70 o 
 -40  -4   9      351.32      333.59    207.54 o 
 -38  -4   9     4292.43     4369.78    573.78 o 
 -36  -4   9     6021.44     5807.21    448.73 o 
 -34  -4   9     1402.70     2313.95    390.36 o 
 -32  -4   9      832.17      618.46    286.89 o 
 -30  -4   9     6063.88     5356.89    566.73 o 
 -28  -4   9     4634.20     4176.40    477.37 o 
 -26  -4   9      170.69      204.59    237.51 o 
 -24  -4   9     2898.43     3332.18    430.34 o 
 -22  -4   9     5552.00     5267.53    536.16 o 
 -20  -4   9     1051.46      613.76    256.32 o 
 -18  -4   9      877.87      754.86    253.97 o 
 -16  -4   9     4767.97     4460.94    498.53 o 
 -14  -4   9     4285.62     4169.34    456.21 o 
 -12  -4   9       15.04      162.26    216.34 o 
 -10  -4   9     5767.23     5382.75    500.89 o 
  -8  -4   9     3457.37     4119.96    458.56 o 
  -6  -4   9      879.73      707.82    251.62 o 
  -4  -4   9    10214.82     8634.98    656.09 o 
  -2  -4   9    17712.71    15459.25   1006.47 o 
   6  -4   9     8966.00     8764.32    594.95 o 
   8  -4   9     1431.72     1462.68    221.05 o 
  10  -4   9     3134.55     3169.92    329.22 o 
  12  -4   9     8146.32     7167.60    533.81 o 
  14  -4   9     2055.85     2292.79    298.65 o 
  16  -4   9      190.33      261.02    155.20 o 
  18  -4   9     4454.98     4138.77    427.99 o 
  20  -4   9     6333.67     5864.83    491.48 o 
  22  -4   9      913.77      750.15    225.75 o 
  24  -4   9     1045.14      578.49    230.45 o 
  26  -4   9     3255.74     3630.83    413.88 o 
  28  -4   9      730.38     1420.35    289.24 o 
  30  -4   9     1383.67     1631.99    289.24 o 
  32  -4   9     4137.15     4686.69    489.13 o 
  34  -4   9     2517.51     2520.89    392.71 o 
  36  -4   9      147.45     -176.37    190.48 o 
  38  -4   9     1600.72     1688.43    331.57 o 
  40  -4   9     2848.45     2746.64    399.77 o 
 -47  -3   9     2526.91     2515.78    512.64 o 
 -45  -3   9      864.94     1003.83    290.42 o 
 -43  -3   9      948.17      713.69    245.74 o 
 -41  -3   9     3444.45     4058.61    356.44 o 
 -39  -3   9     2008.09     2117.45    274.53 o 
 -37  -3   9      840.71      841.06    200.83 o 
 -35  -3   9     1113.12     1766.03    350.38 o 
 -33  -3   9     1399.87     1577.91    331.57 o 
 -31  -3   9     2676.59     2784.26    406.82 o 
 -29  -3   9     6539.80     6316.33    547.92 o 
 -27  -3   9      154.19       81.49    129.56 o 
 -25  -3   9     2152.16     2415.13    224.85 o 
 -23  -3   9     1510.15     1154.62    286.89 o 
 -21  -3   9     4205.96     4251.65    463.26 o 
 -19  -3   9     1173.84     1025.29    256.32 o 
 -17  -3   9     6750.42     6873.65    526.75 o 
 -15  -3   9     3260.71     2986.50    369.20 o 
 -13  -3   9     5530.72     5356.89    479.72 o 
 -11  -3   9      807.62      475.02    228.10 o 
  -9  -3   9     1846.76     1972.97    301.00 o 
  -7  -3   9       71.59      -68.20    178.72 o 
  -5  -3   9     1444.67     1267.50    263.38 o 
  -3  -3   9     1404.79     1342.75    282.19 o 
  -1  -3   9     1056.85     1382.73    171.66 o 
   1  -3   9     8300.02     9166.44    552.62 o 
   3  -3   9     1670.02     1949.46    209.29 o 
   5  -3   9     1097.84     1187.55    174.02 o 
   7  -3   9     1431.44     1387.43    195.18 o 
   9  -3   9       96.94       75.25    110.52 o 
  11  -3   9     2258.80     2321.00    277.49 o 
  13  -3   9     2045.94     2104.66    261.02 o 
  15  -3   9     6862.27     6671.42    524.40 o 
  17  -3   9     7594.84     8345.74    580.84 o 
  19  -3   9     1299.04     1481.49    237.51 o 
  21  -3   9      884.83     1370.97    251.62 o 
  23  -3   9      577.97      846.57    225.75 o 
  25  -3   9       40.25      -44.68    157.56 o 
  27  -3   9     1891.47     1923.59    301.00 o 
  29  -3   9     1018.66     1020.58    253.97 o 
  31  -3   9      205.65      475.02    206.94 o 
  33  -3   9     1450.82     1650.81    298.65 o 
  35  -3   9     3486.75     4482.10    486.78 o 
  37  -3   9      264.06      420.93    225.75 o 
  39  -3   9      733.27      390.36    244.56 o 
  41  -3   9     1399.39     1246.33    336.28 o 
  43  -3   9     1823.75     1947.10    348.03 o 
  45  -3   9      104.20      211.64    230.45 o 
 -50  -2   9     2192.26     2224.58    390.36 o 
 -48  -2   9      559.01      679.04    223.15 o 
 -46  -2   9      247.40      361.77    286.89 o 
 -44  -2   9     2388.77     2828.72    447.98 o 
 -42  -2   9     1518.50     1570.67    438.57 o 
 -40  -2   9        9.16      -61.86    149.45 o 
 -38  -2   9     1767.40     1690.64    276.31 o 
 -36  -2   9     3364.89     3144.76    290.54 o 
 -34  -2   9     1094.62     1241.63    296.30 o 
 -32  -2   9      222.64       82.75    126.11 o 
 -30  -2   9     1270.30     1358.16    223.40 o 
 -28  -2   9      522.02      408.97    127.02 o 
 -26  -2   9     4326.76     3936.65    269.30 o 
 -24  -2   9    10421.00     9079.21    522.05 o 
 -22  -2   9     7577.92     6690.71    355.39 o 
 -20  -2   9     1701.30     1424.64    170.55 o 
 -18  -2   9     5193.37     4680.71    281.23 o 
 -16  -2   9    14641.77    12416.31    818.35 o 
 -14  -2   9     9154.46     8202.29    573.78 o 
 -12  -2   9       21.67      141.09    166.96 o 
 -10  -2   9     8113.60     7227.66    473.84 o 
  -8  -2   9    13262.31    11729.61    514.38 o 
  -6  -2   9     2181.12     1888.91    336.28 o 
  -4  -2   9     2456.57     2340.71    174.24 o 
  -2  -2   9     8558.43     7758.22    364.89 o 
   0  -2   9     5090.63     4717.26    336.28 o 
   2  -2   9      193.60      159.91     94.06 o 
   4  -2   9     2188.17     1622.59    204.59 o 
   6  -2   9     3103.56     3193.44    286.89 o 
   8  -2   9       56.11      150.50    112.88 o 
  10  -2   9     5779.46     5420.38    409.17 o 
  12  -2   9     7451.35     6523.27    482.07 o 
  14  -2   9      635.27      910.06    178.72 o 
  16  -2   9     2086.39     2495.02    282.19 o 
  18  -2   9     7329.84     6490.35    512.64 o 
  20  -2   9     8481.12     7386.30    554.97 o 
  22  -2   9     1020.51     1142.87    221.05 o 
  24  -2   9     3415.89     3576.74    378.60 o 
  26  -2   9     6822.09     6238.73    524.40 o 
  28  -2   9     1098.61     1131.11    239.86 o 
  30  -2   9      697.41      903.00    230.45 o 
  32  -2   9     4135.15     4096.44    442.10 o 
  34  -2   9     4333.68     4322.19    465.61 o 
  36  -2   9      495.02      223.40    190.48 o 
  38  -2   9      982.49     1300.42    275.13 o 
  40  -2   9     2478.56     2438.58    366.85 o 
  42  -2   9      768.69      209.29    237.51 o 
  44  -2   9       13.79     -185.77    185.77 o 
  46  -2   9      744.99      879.49    286.89 o 
  48  -2   9      232.15      336.28    265.73 o 
 -51  -1   9      319.65      914.76    369.20 o 
 -49  -1   9     1230.59     1229.87    395.06 o 
 -47  -1   9     5539.13     7936.56    759.56 o 
 -45  -1   9     5262.51     7146.44    679.61 o 
 -43  -1   9      145.58      220.53    276.31 o 
 -41  -1   9     8413.60     9136.38    824.23 o 
 -39  -1   9     6216.03     6766.35    400.66 o 
 -37  -1   9     1089.46      930.71    134.25 o 
 -35  -1   9      118.35      126.89     92.69 o 
 -33  -1   9    10430.84    11399.31    536.60 o 
 -31  -1   9    10171.39    10025.96    515.58 o 
 -29  -1   9     2297.45     2664.08    315.11 o 
 -27  -1   9    10487.01    10500.23    547.47 o 
 -25  -1   9     8491.90     8199.94    491.48 o 
 -23  -1   9     1893.19     2099.94    221.05 o 
 -19  -1   9    40408.23    42811.95   1398.08 o 
 -17  -1   9    17234.65    17925.39    659.74 o 
 -15  -1   9     5065.23     5631.58    229.61 o 
 -13  -1   9    23991.16    25637.07    841.02 o 
 -11  -1   9    38275.24    42020.14   1377.40 o 
  -9  -1   9     3081.39     3342.59    279.84 o 
  -7  -1   9     4623.45     5140.54    453.85 o 
  -5  -1   9    21430.77    23240.33    914.38 o 
  -3  -1   9    18301.16    20684.11    837.93 o 
  -1  -1   9      871.22     1113.75    166.96 o 
   1  -1   9    10615.63    10683.20    663.14 o 
   3  -1   9     4024.99     4011.79    336.28 o 
   5  -1   9      120.98      202.24    108.17 o 
   7  -1   9     5394.08     5462.71    399.77 o 
   9  -1   9     8325.06     8843.91    376.30 o 
  11  -1   9     4085.41     4616.36    253.75 o 
  13  -1   9     3255.30     3992.29    225.75 o 
  15  -1   9    10664.07    11874.41    593.18 o 
  17  -1   9    13361.68    14862.55    758.38 o 
  19  -1   9       45.84       39.63     98.77 o 
  21  -1   9    14095.88    14855.40    720.76 o 
  23  -1   9     8545.05     9193.83    460.02 o 
  25  -1   9     4928.69     5016.76    291.75 o 
  27  -1   9      761.29      847.30    137.89 o 
  29  -1   9     5261.59     6387.66    347.10 o 
  31  -1   9     9093.12     8951.19    471.81 o 
  33  -1   9      613.58      445.21    210.47 o 
  35  -1   9     9232.88     9027.13    471.35 o 
  37  -1   9     3949.46     4838.70    349.67 o 
  39  -1   9      371.57      705.56    174.99 o 
  41  -1   9      554.30      486.78    228.10 o 
  43  -1   9     3764.21     4075.28    467.96 o 
  45  -1   9     3453.40     4188.15    479.72 o 
  47  -1   9      605.38     1032.34    298.65 o 
  49  -1   9     2404.20     2527.94    423.28 o 
 -52   0   9       47.25      449.15    340.98 o 
 -50   0   9       15.63       14.11    308.06 o 
 -48   0   9       17.05     -126.99    284.54 o 
 -46   0   9       16.99       44.68    275.13 o 
 -44   0   9       35.39      -56.44    261.02 o 
 -42   0   9        5.91       75.59    137.47 o 
 -40   0   9       37.65     -115.69    134.04 o 
 -38   0   9       28.01      135.42    120.96 o 
 -36   0   9        9.88      173.87    182.25 o 
 -34   0   9       11.53       48.34     85.70 o 
 -32   0   9       24.89       33.64     85.04 o 
 -30   0   9       22.59       43.50    109.59 o 
 -28   0   9       49.98      -78.91     78.91 o 
 -26   0   9        0.38      -75.57     75.57 o 
 -24   0   9       16.49       41.30     77.16 o 
 -22   0   9       12.08       13.53     99.63 o 
 -20   0   9       44.87      -29.50     64.59 o 
 -18   0   9       15.35        3.30     65.76 o 
 -16   0   9      165.40      243.04     70.79 o 
 -14   0   9      223.60      283.16     76.26 o 
 -12   0   9        0.09      -59.24     59.24 o 
 -10   0   9       13.71       30.20     60.12 o 
  -8   0   9      100.10       28.04     58.82 o 
  -6   0   9       39.41      -41.30     54.24 o 
  -4   0   9        3.08       17.66     62.91 o 
  -2   0   9       15.57       -5.28     55.97 o 
   0   0   9        4.20      -54.68     54.68 o 
   2   0   9       29.12      -56.44     98.77 o 
   4   0   9        6.27        9.85     58.29 o 
   6   0   9        7.83       26.01     64.97 o 
   8   0   9       32.45      -48.46     64.91 o 
  10   0   9        4.31      -24.90     81.13 o 
  12   0   9       13.04        1.08     72.31 o 
  14   0   9       99.58      -75.32     75.32 o 
  16   0   9       23.43      -20.50     78.34 o 
  18   0   9       25.53       -2.92     82.30 o 
  20   0   9        0.59       34.16     94.39 o 
  22   0   9       34.97      -52.68     97.01 o 
  24   0   9       27.03      125.81    101.43 o 
  26   0   9       20.51      206.92    107.93 o 
  28   0   9       29.30      197.43    114.16 o 
  30   0   9        2.83       -2.92    186.95 o 
  32   0   9       38.94       -6.75    113.46 o 
  34   0   9       14.89     -114.05    114.05 o 
  36   0   9       40.40      -86.62    121.53 o 
  38   0   9       25.99        6.30    128.67 o 
  40   0   9       14.77       20.70    135.45 o 
  42   0   9        0.96     -151.52    164.61 o 
  44   0   9       11.08     -139.20    139.20 o 
  46   0   9       87.26     -151.87    151.87 o 
  48   0   9       51.50     -125.59    170.51 o 
  50   0   9       18.73      -81.96    269.26 o 
 -51   1   9      369.91      131.69    293.95 o 
 -49   1   9     1377.19     1338.05    357.44 o 
 -47   1   9     5851.08     6429.21    677.25 o 
 -45   1   9     5037.01     5603.44    408.77 o 
 -43   1   9      126.17      312.23    145.53 o 
 -41   1   9     8273.93     9238.67    488.32 o 
 -39   1   9     6331.71     6832.79    394.79 o 
 -37   1   9      956.08      979.46    172.68 o 
 -35   1   9       26.33      213.58    123.65 o 
 -33   1   9     9386.01    10615.87    537.87 o 
 -31   1   9    11768.02    11431.92    434.45 o 
 -29   1   9     2399.02     2988.56    197.26 o 
 -27   1   9    12388.65    13094.31    467.98 o 
 -25   1   9     5376.78     5739.78    279.14 o 
 -23   1   9     2362.44     2645.55    173.29 o 
 -21   1   9     1445.37     1615.63    137.07 o 
 -19   1   9    40449.58    42766.16   1407.46 o 
 -17   1   9    16224.86    17064.96    611.79 o 
 -15   1   9     4654.05     5024.49    236.28 o 
 -13   1   9    23337.68    24659.40    845.22 o 
 -11   1   9    38621.49    42647.69   1382.93 o 
  -9   1   9     3394.78     3785.39    278.65 o 
  -7   1   9     7384.06     7803.21    276.78 o 
  -5   1   9    20732.82    21813.25    744.79 o 
  -3   1   9    17362.56    19751.09    849.58 o 
  -1   1   9      780.52      789.33    141.09 o 
   1   1   9     9979.78    10607.19    391.73 o 
   3   1   9     4533.18     4247.29    199.39 o 
   5   1   9       96.72       53.32     62.41 o 
   7   1   9     4993.89     5324.15    234.48 o 
   9   1   9     7486.04     7933.03    323.66 o 
  11   1   9     4835.47     5336.92    227.67 o 
  13   1   9     3195.25     3838.77    232.48 o 
  15   1   9    13713.63    15600.29    507.28 o 
  17   1   9    11485.43    12382.13    483.65 o 
  19   1   9       35.64       13.84     66.75 o 
  21   1   9    13258.00    14538.26    530.06 o 
  23   1   9     9650.68    10142.40    381.73 o 
  25   1   9     4472.88     4689.54    305.84 o 
  27   1   9      245.02      356.73    132.19 o 
  29   1   9     5316.63     5711.41    354.18 o 
  31   1   9     9370.14     9921.31    488.02 o 
  33   1   9      577.35      672.82    156.07 o 
  35   1   9     9726.31     8993.36    478.88 o 
  37   1   9     4182.70     4744.68    346.69 o 
  39   1   9      330.22      394.42    194.00 o 
  41   1   9      917.75      901.39    185.68 o 
  43   1   9     2473.88     2912.22    293.20 o 
  45   1   9     3548.09     3480.86    415.05 o 
  47   1   9      455.17      155.26    177.77 o 
  49   1   9     3341.89     2976.03    320.59 o 
 -50   2   9     2230.63     1976.17    286.12 o 
 -48   2   9      544.87      807.93    296.30 o 
 -46   2   9      242.64      340.99    179.11 o 
 -44   2   9     2449.53     2610.55    285.93 o 
 -42   2   9     1534.67     1473.86    326.87 o 
 -40   2   9       10.39      166.97    141.38 o 
 -38   2   9     1799.05     1684.33    220.28 o 
 -36   2   9     3428.42     3577.96    433.87 o 
 -34   2   9     1039.53     1096.69    228.10 o 
 -32   2   9      241.02      147.05    109.41 o 
 -30   2   9     1072.13     1068.45    142.47 o 
 -28   2   9      607.64      592.57    119.43 o 
 -26   2   9     4303.33     3916.02    236.98 o 
 -24   2   9    10486.41     8549.75    389.23 o 
 -22   2   9     7438.68     6510.57    296.73 o 
 -20   2   9     1621.10     1734.97    147.88 o 
 -18   2   9     4996.84     4539.02    308.84 o 
 -16   2   9    14465.20    12513.50    462.87 o 
 -14   2   9     8947.35     7761.34    314.93 o 
 -12   2   9       13.16       58.39     65.51 o 
 -10   2   9     7892.66     7060.91    288.78 o 
  -8   2   9    13114.22    11590.42    424.35 o 
  -6   2   9     2167.78     2339.48    197.79 o 
  -4   2   9     2448.98     2667.94    206.42 o 
  -2   2   9     8789.74     7331.21    381.29 o 
   0   2   9     5125.44     4546.87    226.90 o 
   2   2   9      277.00      414.26     87.22 o 
   4   2   9     2346.33     2101.96    147.88 o 
   6   2   9     2923.78     2894.87    179.19 o 
   8   2   9       12.24      107.77     76.45 o 
  10   2   9     5666.69     5270.56    244.19 o 
  12   2   9     7381.10     6608.12    283.15 o 
  14   2   9      774.68      692.78    100.70 o 
  16   2   9     2078.60     2019.69    150.19 o 
  18   2   9     7505.57     6707.82    287.59 o 
  20   2   9     8114.84     7594.64    439.74 o 
  22   2   9     1030.98     1172.78    174.60 o 
  24   2   9     3149.66     2856.49    254.00 o 
  26   2   9     6947.11     6654.73    381.29 o 
  28   2   9     1074.45     1219.66    186.03 o 
  30   2   9      736.75      603.31    163.99 o 
  32   2   9     3929.79     3755.39    308.37 o 
  34   2   9     4343.59     4222.92    385.66 o 
  36   2   9      529.63      394.38    208.11 o 
  38   2   9     1053.17      892.19    190.84 o 
  40   2   9     2475.36     2241.98    257.72 o 
  42   2   9      718.34      758.82    194.11 o 
  44   2   9       68.24       31.87    160.46 o 
  46   2   9      705.40     1034.68    229.61 o 
  48   2   9      243.62      546.40    214.94 o 
 -47   3   9     2825.40     2089.46    287.44 o 
 -45   3   9      708.96      642.66    304.53 o 
 -43   3   9      849.27     1555.73    504.41 o 
 -41   3   9     3043.30     2987.46    713.70 o 
 -39   3   9     2116.88     2302.91    377.43 o 
 -37   3   9      883.57      982.46    398.59 o 
 -35   3   9     1082.97     1335.96    204.51 o 
 -33   3   9     1067.38     1134.17    158.23 o 
 -31   3   9     2949.45     3129.78    230.91 o 
 -29   3   9     6777.76     6861.14    653.86 o 
 -27   3   9      448.51      393.47    200.82 o 
 -25   3   9     2094.75     1984.18    200.52 o 
 -23   3   9     1624.69     1860.91    162.30 o 
 -21   3   9     4760.93     4944.82    261.01 o 
 -19   3   9      529.75      283.61    239.86 o 
 -17   3   9     6284.07     6129.80    376.29 o 
 -15   3   9     3090.20     2995.29    263.46 o 
 -13   3   9     6007.62     5804.75    347.86 o 
 -11   3   9     1507.25     1442.86    182.82 o 
  -9   3   9     1719.30     1855.76    205.47 o 
  -7   3   9      120.46      107.24    120.53 o 
  -5   3   9     1048.33     1201.31    172.55 o 
  -3   3   9     1577.11     1789.21    217.52 o 
  -1   3   9     1012.60     1484.02    177.55 o 
   1   3   9     8514.07     8321.30    357.73 o 
   3   3   9     1431.48     1698.65    151.64 o 
   5   3   9     1065.56     1171.03    200.08 o 
   7   3   9      925.62      979.37    126.45 o 
   9   3   9       89.79       45.96    103.90 o 
  11   3   9     2450.08     2865.10    194.76 o 
  13   3   9     2033.00     1870.57    157.30 o 
  15   3   9     7507.14     7512.52    934.75 o 
  17   3   9     7407.64     7678.05    425.44 o 
  19   3   9     1282.70     1432.27    191.37 o 
  21   3   9      904.14     1192.09    186.82 o 
  23   3   9      495.82      638.08    158.70 o 
  25   3   9        6.99      -25.61    125.81 o 
  27   3   9     1527.92     1586.25    214.52 o 
  29   3   9     1343.25     1261.60    197.03 o 
  31   3   9      430.53      383.47    158.60 o 
  33   3   9     1567.94     1422.47    212.85 o 
  35   3   9     3195.66     3633.78    329.54 o 
  37   3   9      341.14      190.35    161.01 o 
  39   3   9      817.12      657.73    181.07 o 
  41   3   9     1759.85     1734.81    259.56 o 
  43   3   9     1498.42     1558.83    316.29 o 
  45   3   9       38.17      -39.98    277.49 o 
 -42   4   9      785.53      745.45    279.84 o 
 -40   4   9      294.30      402.12    228.10 o 
 -38   4   9     4125.87     4752.53    562.03 o 
 -36   4   9     6000.36     6723.15    660.79 o 
 -34   4   9     1371.06      980.61    289.24 o 
 -32   4   9      769.31      620.69    184.21 o 
 -30   4   9     5923.85     5816.17    758.38 o 
 -28   4   9     4327.19     4116.43    679.61 o 
 -26   4   9      212.69      166.36    156.97 o 
 -24   4   9     2886.90     3034.62    298.81 o 
 -22   4   9     5858.38     5335.49    504.41 o 
 -20   4   9     1022.28     1113.15    198.32 o 
 -18   4   9     1038.34     1215.45    270.43 o 
 -16   4   9     4994.98     5129.82    369.20 o 
 -14   4   9     3872.49     4061.17    592.60 o 
 -12   4   9       15.48      179.28    219.87 o 
 -10   4   9     5449.85     5830.71    373.51 o 
  -8   4   9     4047.08     3983.21    543.21 o 
  -6   4   9     1011.02      563.76    162.26 o 
  -4   4   9     9932.15     8465.62    454.50 o 
  -2   4   9    17370.69    14702.72    692.52 o 
   0   4   9     6629.50     5607.16    343.77 o 
   2   4   9      216.36      455.89    113.42 o 
   4   4   9     6252.33     5870.83    290.44 o 
   6   4   9     8696.19     8791.42    377.40 o 
   8   4   9     1412.15     1705.53    245.69 o 
  10   4   9     3078.49     3107.84    219.27 o 
  12   4   9     8143.91     7185.00    415.82 o 
  14   4   9     2095.80     2317.24    286.89 o 
  16   4   9      231.45       61.11    125.28 o 
  18   4   9     4387.16     4391.59    342.15 o 
  20   4   9     6107.94     5666.96    372.27 o 
  22   4   9      845.46      734.46    186.95 o 
  24   4   9     1302.51     1304.51    192.04 o 
  26   4   9     3132.21     3277.66    351.56 o 
  28   4   9      800.14     1095.90    195.18 o 
  30   4   9     1266.97      835.04    204.59 o 
  32   4   9     4210.07     3027.64    302.06 o 
  34   4   9     2726.60     2302.30    496.18 o 
  36   4   9      125.47      270.43    282.19 o 
  38   4   9     1554.22      554.97    312.76 o 
  40   4   9     2622.09     2226.94    446.80 o 
 -35   5   9     1123.90     1385.08    350.38 o 
 -33   5   9      869.22     1081.72    336.28 o 
 -31   5   9      268.70      438.67    199.02 o 
 -29   5   9      838.28      756.05    272.78 o 
 -27   5   9     1035.45     1563.29    537.33 o 
 -25   5   9      833.29      538.72    203.23 o 
 -23   5   9     1997.77     1868.98    268.13 o 
 -21   5   9      632.02      671.07    207.77 o 
 -19   5   9      822.34     1388.24    405.65 o 
 -17   5   9      368.66      463.19    172.33 o 
 -15   5   9     1313.70     1105.49    212.66 o 
 -13   5   9      224.61      342.84    253.97 o 
 -11   5   9      340.36      394.43    166.06 o 
  -9   5   9      313.33      154.57    147.54 o 
  -7   5   9      944.47     1361.82    209.51 o 
  -5   5   9      199.89      292.89    144.41 o 
  -3   5   9      304.73      167.66    145.80 o 
  -1   5   9     2289.33     3010.58    586.72 o 
   1   5   9     1345.63     1814.44    359.79 o 
   3   5   9     1312.29     1357.51    380.96 o 
   5   5   9     1822.61     1900.03    228.37 o 
   7   5   9     1961.51     2205.67    248.09 o 
   9   5   9     3408.57     3930.21    326.66 o 
  11   5   9        3.07      -52.26    159.91 o 
  13   5   9     1608.21     2247.46    255.49 o 
  15   5   9       95.94      295.97    278.66 o 
  17   5   9      384.26      391.58    158.77 o 
  19   5   9      502.64      247.66    153.98 o 
  21   5   9     1220.45     1591.86    227.00 o 
  23   5   9      733.37      639.61    186.45 o 
  25   5   9      251.81      142.84    316.29 o 
  27   5   9      743.34      848.92    303.35 o 
  29   5   9      588.61      616.11    291.60 o 
  31   5   9      499.73      272.78    275.13 o 
  33   5   9      145.89      124.63    258.67 o 
 -24   6   9      422.51      478.21    223.74 o 
 -22   6   9     1215.68     1691.30    276.01 o 
 -20   6   9       18.42       11.91    187.02 o 
 -18   6   9      350.59      260.25    200.83 o 
 -16   6   9     1036.93      657.04    345.68 o 
 -14   6   9     1020.64     1063.87    238.57 o 
 -12   6   9        7.41      420.89    204.95 o 
 -10   6   9     1794.11     1509.57    359.79 o 
  -8   6   9     2564.34     2467.13    302.58 o 
  -6   6   9      427.48      554.97    204.51 o 
  -4   6   9       95.86      -43.58    161.05 o 
  -2   6   9      300.85      442.97    187.88 o 
   0   6   9       75.70      208.50    182.55 o 
   2   6   9      702.29      256.32    228.10 o 
   4   6   9     3070.49     3228.71    439.74 o 
   6   6   9     1823.37     2224.59    364.49 o 
   8   6   9      134.55       56.10    139.41 o 
  10   6   9      308.96      422.02    282.19 o 
  12   6   9     1344.43     1544.06    240.68 o 
  14   6   9     1026.92     1068.65    208.08 o 
  16   6   9       34.96      228.10    249.27 o 
  18   6   9      499.49      460.91    279.84 o 
  20   6   9      379.20      371.55    282.19 o 
  22   6   9      100.89      343.33    270.43 o 
 -20  -6  10      294.91      -91.71    251.62 o 
 -18  -6  10      719.76     1093.48    315.11 o 
 -16  -6  10        1.55      166.96    279.84 o 
 -14  -6  10       12.88      -56.44    239.86 o 
 -12  -6  10       14.48     -202.24    272.78 o 
 -10  -6  10       13.88      268.08    275.13 o 
  -8  -6  10      278.04      585.54    315.11 o 
  -6  -6  10      205.97     -117.58    253.97 o 
  -4  -6  10      760.56     1086.43    350.38 o 
  -2  -6  10     1433.50     2462.10    432.69 o 
   0  -6  10      299.98      442.10    305.70 o 
   2  -6  10     1505.58      825.40    322.17 o 
   4  -6  10     1448.56     1686.08    388.01 o 
 -33  -5  10     2878.21     2774.86    427.99 o 
 -31  -5  10     1978.89     2316.30    423.28 o 
 -29  -5  10        0.04     -232.81    232.81 o 
 -27  -5  10     1688.91     1476.79    345.68 o 
 -25  -5  10      956.34      884.19    312.76 o 
 -23  -5  10      123.86       98.77    261.02 o 
 -21  -5  10     2285.13     2600.84    418.58 o 
 -19  -5  10     3737.47     3736.65    491.48 o 
 -17  -5  10      928.37      679.61    301.00 o 
 -15  -5  10      529.60      475.02    277.49 o 
 -13  -5  10     2994.77     3214.60    449.15 o 
 -11  -5  10     1688.25     1977.67    366.85 o 
  -9  -5  10       89.13     -126.99    225.75 o 
  -7  -5  10     1790.15     1744.87    364.49 o 
  -5  -5  10     3426.27     3292.20    460.91 o 
  -3  -5  10       75.08     -101.12    242.21 o 
  -1  -5  10     2246.70     2020.00    376.25 o 
   1  -5  10     3795.78     3769.57    505.59 o 
  21  -5  10      561.00      851.27    258.67 o 
  23  -5  10      924.62     1039.40    268.08 o 
  25  -5  10       56.65       51.73    202.24 o 
  27  -5  10      900.73     1187.55    298.65 o 
  29  -5  10     1973.39     1991.78    352.74 o 
  31  -5  10      825.48     1187.55    303.35 o 
 -40  -4  10       87.86      111.32    194.86 o 
 -38  -4  10       19.62     -110.67    184.60 o 
 -36  -4  10       57.81       42.33    265.73 o 
 -34  -4  10      675.60      609.06    303.35 o 
 -32  -4  10       14.16      202.24    272.78 o 
 -30  -4  10      137.22       28.22    251.62 o 
 -28  -4  10      933.23      649.03    291.60 o 
 -26  -4  10       75.25      333.92    249.27 o 
 -24  -4  10       97.23      185.77    261.02 o 
 -22  -4  10      454.11      773.67    277.49 o 
 -20  -4  10      201.42      188.13    216.34 o 
 -18  -4  10      354.30      345.68    230.45 o 
 -16  -4  10       33.04      162.26    216.34 o 
 -14  -4  10     4687.59     4432.72    470.31 o 
 -12  -4  10     1792.44     1140.51    296.30 o 
 -10  -4  10     3434.02     2704.31    392.71 o 
  -8  -4  10      554.75      757.21    251.62 o 
  -6  -4  10      100.36      112.88    204.59 o 
  -4  -4  10     1157.58     1796.60    326.87 o 
  -2  -4  10       29.52      -18.81    204.59 o 
   8  -4  10     2232.76     2480.91    284.54 o 
  10  -4  10     2236.91     1716.65    249.27 o 
  12  -4  10      193.63      446.80    155.20 o 
  14  -4  10     1342.36     1514.41    249.27 o 
  16  -4  10     1440.30     1500.30    242.21 o 
  18  -4  10     1334.46     1333.34    244.56 o 
  20  -4  10     2623.48     2365.68    326.87 o 
  22  -4  10     1729.51     1220.47    249.27 o 
  24  -4  10        7.31      279.84    183.42 o 
  26  -4  10       79.20      -37.63    159.91 o 
  28  -4  10       12.79     -148.15    148.15 o 
  30  -4  10      600.91      460.91    206.94 o 
  32  -4  10      133.41      449.15    221.05 o 
  34  -4  10      187.66      108.17    202.24 o 
  36  -4  10      437.45      773.67    253.97 o 
  38  -4  10      262.16      340.98    256.32 o 
 -45  -3  10     1482.98     1373.28    272.89 o 
 -43  -3  10       13.84      -44.99    165.64 o 
 -41  -3  10     2213.45     1936.18    336.28 o 
 -39  -3  10     2067.97     2328.81    280.96 o 
 -37  -3  10        3.50      310.41    286.89 o 
 -35  -3  10     2269.74     1693.13    352.74 o 
 -33  -3  10     5195.23     4766.64    526.75 o 
 -31  -3  10     1219.68     1117.00    303.35 o 
 -29  -3  10      845.51      868.28    172.23 o 
 -27  -3  10     7353.44     6983.69    386.57 o 
 -25  -3  10     7790.47     7594.74    405.43 o 
 -23  -3  10      221.90      105.14    270.43 o 
 -21  -3  10     2512.83     2798.37    366.85 o 
 -19  -3  10     6476.76     6088.23    510.29 o 
 -17  -3  10      969.60     1029.99    263.38 o 
 -15  -3  10     4287.70     3788.39    427.99 o 
 -13  -3  10    11047.66     9860.15    719.58 o 
 -11  -3  10     6581.85     6189.34    505.59 o 
  -9  -3  10      363.74      500.89    218.70 o 
  -7  -3  10     4410.05     4298.68    449.15 o 
  -5  -3  10     8187.08     7581.48    590.25 o 
  -3  -3  10      598.58      493.83    213.99 o 
  -1  -3  10     4397.10     4096.44    319.81 o 
   1  -3  10    10394.77     9312.23    580.84 o 
   3  -3  10     5053.47     4895.98    369.20 o 
   5  -3  10       21.22        0.00    103.47 o 
   7  -3  10     6152.12     5933.02    420.93 o 
   9  -3  10    11016.86    10231.70    660.79 o 
  11  -3  10     4669.87     4533.84    380.96 o 
  13  -3  10      348.26      390.36    166.96 o 
  15  -3  10     3742.31     3995.33    399.77 o 
  17  -3  10      152.27      221.05    157.56 o 
  19  -3  10     3306.45     3280.45    364.49 o 
  21  -3  10     9748.90     9098.24    637.28 o 
  23  -3  10     9848.55     9378.08    672.55 o 
  25  -3  10     2109.27     1904.78    301.00 o 
  27  -3  10     1034.44      961.79    244.56 o 
  29  -3  10     4348.21     4496.21    484.42 o 
  31  -3  10     1350.86     1187.55    272.78 o 
  33  -3  10      403.42      371.55    213.99 o 
  35  -3  10     3169.65     2880.68    385.66 o 
  37  -3  10     2739.39     3238.12    435.04 o 
  39  -3  10      122.19     -164.61    164.61 o 
  41  -3  10     1041.61      780.72    277.49 o 
  43  -3  10     1578.09     1876.56    364.49 o 
 -48  -2  10      287.34      391.62    344.51 o 
 -46  -2  10     1396.83     2222.53    292.84 o 
 -44  -2  10     4085.66     4530.94    612.59 o 
 -42  -2  10     2857.14     2948.33    310.58 o 
 -40  -2  10      356.76      341.45    203.41 o 
 -38  -2  10     3618.04     4337.95    353.89 o 
 -36  -2  10     4520.75     4703.15    538.51 o 
 -34  -2  10     3956.43     4108.20    463.26 o 
 -32  -2  10     1228.84     1372.25    199.88 o 
 -30  -2  10     7798.89     8445.83    458.56 o 
 -28  -2  10    13726.45    14452.49    663.94 o 
 -26  -2  10     6931.17     6936.40    367.97 o 
 -24  -2  10     3382.62     3334.20    266.46 o 
 -20  -2  10      543.42      527.26    142.22 o 
 -18  -2  10    14195.26    15236.37    655.85 o 
 -16  -2  10    20185.53    21754.42   1309.83 o 
 -14  -2  10    11648.21    12002.44    851.27 o 
 -12  -2  10      243.11       21.16    176.37 o 
 -10  -2  10    16137.79    16766.73   1053.51 o 
  -8  -2  10    15316.90    15645.55    660.57 o 
  -6  -2  10      183.14      203.97     81.95 o 
  -4  -2  10     4203.91     4595.48    261.48 o 
  -2  -2  10     3625.01     4279.05    250.87 o 
   0  -2  10    11294.43    12921.90    745.45 o 
   2  -2  10     1329.74     1603.77    195.18 o 
   4  -2  10    11912.67    12470.40    757.21 o 
   6  -2  10     9065.03     9646.16    583.19 o 
   8  -2  10     1915.62     2537.35    272.78 o 
  10  -2  10     8280.20     8127.04    580.84 o 
  12  -2  10     7458.08     8444.50    597.30 o 
  14  -2  10     8994.19     9902.48    663.14 o 
  16  -2  10     1517.63     1761.33    258.67 o 
  18  -2  10    11522.93    11816.66    764.26 o 
  20  -2  10    21487.57    22304.69   1262.80 o 
  22  -2  10     4853.28     5523.85    512.64 o 
  24  -2  10     5210.46     5730.79    498.53 o 
  26  -2  10     1784.87     2142.28    315.11 o 
  28  -2  10      688.07      733.69    218.70 o 
  30  -2  10      813.53      743.10    225.75 o 
  32  -2  10     3194.24     3978.86    444.45 o 
  34  -2  10     2986.77     3532.07    420.93 o 
  36  -2  10      241.02      512.64    223.40 o 
  38  -2  10     3357.79     3680.21    437.39 o 
  40  -2  10     1609.76     1791.90    338.63 o 
  42  -2  10     1357.19     1448.57    317.46 o 
  44  -2  10      480.28      670.20    270.43 o 
  46  -2  10     4368.01     4557.35    517.35 o 
 -51  -1  10       27.85      171.66    345.68 o 
 -49  -1  10      568.86     1276.91    404.47 o 
 -47  -1  10      802.18      924.17    378.60 o 
 -45  -1  10      330.73      404.47    326.87 o 
 -43  -1  10       86.13       47.03    279.84 o 
 -41  -1  10      784.18      678.46    183.32 o 
 -39  -1  10      540.32      833.21    209.29 o 
 -37  -1  10       51.61      108.78    111.26 o 
 -35  -1  10     1366.42     1043.44    174.56 o 
 -33  -1  10     2927.95     2803.12    246.76 o 
 -31  -1  10      512.59      456.26    140.12 o 
 -29  -1  10       10.37      -56.30    108.94 o 
 -27  -1  10      870.25      757.81    164.61 o 
 -25  -1  10     1797.11     1773.13    185.13 o 
 -23  -1  10       79.60      197.46    111.76 o 
 -21  -1  10     1286.35      972.71    142.96 o 
 -19  -1  10     2714.86     2812.87    167.06 o 
 -17  -1  10      105.42       47.40     65.76 o 
 -15  -1  10     2622.61     2515.58    152.96 o 
 -13  -1  10     6114.63     5558.45    233.67 o 
 -11  -1  10     5358.83     4600.34    215.42 o 
  -9  -1  10     1540.73     1602.13    139.91 o 
  -7  -1  10       76.55       55.18     76.79 o 
  -5  -1  10     1116.73     1117.08    123.46 o 
  -3  -1  10      206.22      218.37     82.43 o 
  -1  -1  10      441.40      640.59     98.73 o 
   1  -1  10      905.71      766.61    157.56 o 
   3  -1  10      100.00      -28.22     98.77 o 
   5  -1  10      647.65      437.39    138.74 o 
   7  -1  10     3238.11     3308.67    315.11 o 
   9  -1  10     3174.98     3336.88    322.17 o 
  11  -1  10      157.14      136.39    124.63 o 
  13  -1  10     1167.87     1147.57    204.59 o 
  15  -1  10     3187.32     3094.67    317.46 o 
  17  -1  10     1390.40     1286.31    228.10 o 
  19  -1  10      189.60      395.06    166.96 o 
  21  -1  10     2313.64     2107.01    291.60 o 
  23  -1  10     2143.95     2843.05    338.63 o 
  25  -1  10      307.02      446.80    192.83 o 
  27  -1  10      268.71      533.81    209.29 o 
  29  -1  10     1627.76     1860.10    296.30 o 
  31  -1  10     1024.78     1180.49    268.08 o 
  33  -1  10       19.58     -164.61    164.61 o 
  35  -1  10      611.32      571.43    232.81 o 
  37  -1  10      113.49     -103.47    190.48 o 
  39  -1  10       17.17     -183.42    183.42 o 
  41  -1  10      600.56      336.28    239.86 o 
  43  -1  10     1838.82     1582.61    340.98 o 
  45  -1  10     1128.03     1142.87    308.06 o 
  47  -1  10      227.88     -110.52    216.34 o 
 -50   0  10     3231.42     3543.82    517.35 o 
 -48   0  10      694.18     1124.05    373.90 o 
 -46   0  10     3135.77     3014.72    477.37 o 
 -44   0  10     9411.95     9853.10    773.67 o 
 -42   0  10     1888.73     1714.73    230.65 o 
 -40   0  10       81.85      118.12    224.58 o 
 -38   0  10     9220.01     9934.20    511.34 o 
 -36   0  10    12308.57    11469.53    605.53 o 
 -34   0  10      647.84      635.16    153.05 o 
 -32   0  10      568.61      822.51    155.29 o 
 -30   0  10    17045.51    18626.07    821.18 o 
 -28   0  10     8556.82     9233.55    372.92 o 
 -26   0  10       18.50      110.35     85.36 o 
 -24   0  10    41336.24    44738.33   1474.74 o 
 -22   0  10    26710.73    27616.47    931.72 o 
 -20   0  10     1290.95     1372.63    275.31 o 
 -18   0  10     1586.78     1786.42    133.61 o 
 -16   0  10    27962.45    28591.01    956.24 o 
 -14   0  10     4394.27     4361.38    205.68 o 
 -12   0  10      731.68      890.61     96.29 o 
 -10   0  10    53247.24    59921.00   1936.93 o 
  -8   0  10    48938.40    54288.69   1759.09 o 
  -6   0  10      638.03      802.45     88.93 o 
  -4   0  10     5253.78     5233.35    225.87 o 
  -2   0  10    12628.25    13344.20    586.97 o 
   0   0  10     8935.97     9727.26    360.12 o 
   2   0  10      271.19      570.43    139.92 o 
   4   0  10    33250.85    37454.98   1498.94 o 
   6   0  10    31716.02    33816.91   1364.28 o 
   8   0  10     4165.29     4172.75    444.45 o 
  10   0  10      727.42      716.19    148.15 o 
  12   0  10    18490.17    20074.23    845.33 o 
  14   0  10    24668.36    27043.36   1118.98 o 
  16   0  10     1155.85     1101.84    139.62 o 
  18   0  10    22666.50    26609.76   1109.88 o 
  20   0  10    29651.97    31076.06   1282.80 o 
  22   0  10     2044.03     2416.32    290.42 o 
  24   0  10    15244.18    17385.16    768.89 o 
  26   0  10    19420.06    20216.72    881.25 o 
  28   0  10     7634.74     8533.40    440.95 o 
  30   0  10      125.81       -2.35    114.73 o 
  32   0  10     5613.72     6506.37    375.62 o 
  34   0  10     3416.25     3489.11    283.98 o 
  36   0  10      692.22      519.76    153.80 o 
  38   0  10     3789.42     4142.71    322.49 o 
  40   0  10    11471.16    11894.71    603.59 o 
  42   0  10       54.54      148.52    163.28 o 
  44   0  10     1288.03     1293.38    226.33 o 
  46   0  10     1258.45     1413.95    247.16 o 
  48   0  10     1247.93     1537.93    340.98 o 
 -51   1  10       46.80      298.65    343.33 o 
 -49   1  10      586.56      693.71    324.52 o 
 -47   1  10      813.50     1058.21    340.98 o 
 -45   1  10      315.17      334.40    173.75 o 
 -43   1  10       84.92      162.35    144.52 o 
 -41   1  10      803.50      659.22    165.64 o 
 -39   1  10      611.29      440.16    157.63 o 
 -37   1  10       71.31      -55.06    192.83 o 
 -35   1  10     1230.45     1391.33    189.95 o 
 -33   1  10     3028.76     2565.30    194.64 o 
 -31   1  10      520.77      589.96    115.88 o 
 -29   1  10       39.36       85.69     93.81 o 
 -27   1  10      799.28      791.23    123.49 o 
 -25   1  10     1752.81     1676.64    149.77 o 
 -23   1  10       89.49       39.87     84.69 o 
 -21   1  10     1071.34     1094.73    122.29 o 
 -19   1  10     2912.60     2937.36    182.01 o 
 -17   1  10      163.21      164.67     81.29 o 
 -15   1  10     2679.07     2707.98    164.74 o 
 -13   1  10     6189.80     5127.46    238.28 o 
 -11   1  10     5389.76     4945.67    220.61 o 
  -9   1  10     1513.63     1396.80    110.31 o 
  -7   1  10       52.67      134.06     59.36 o 
  -5   1  10     1190.50     1422.09     97.81 o 
  -3   1  10      217.34      270.33     94.08 o 
  -1   1  10      442.85      435.77    105.82 o 
   1   1  10      879.51     1000.82    129.70 o 
   3   1  10      163.38      118.40     67.17 o 
   5   1  10      636.03      652.33     90.01 o 
   7   1  10     3211.02     3192.44    281.89 o 
   9   1  10     3168.69     3182.58    180.73 o 
  11   1  10      133.06      169.12     74.99 o 
  13   1  10     1143.75     1142.05    115.49 o 
  15   1  10     2895.10     2751.87    173.93 o 
  17   1  10     1365.19     1155.53    116.01 o 
  19   1  10      163.38      190.25     79.89 o 
  21   1  10     2397.40     2329.67    217.65 o 
  23   1  10     2272.42     2065.23    155.62 o 
  25   1  10      304.86      350.40    123.80 o 
  27   1  10      258.36      159.30    125.34 o 
  29   1  10     1619.92     1486.46    198.28 o 
  31   1  10     1079.38     1169.29    182.03 o 
  33   1  10       15.28      -99.86    137.57 o 
  35   1  10      658.64      643.69    159.53 o 
  37   1  10      104.85      122.64    142.54 o 
  39   1  10        4.07      -96.16    138.61 o 
  41   1  10      550.52      362.14    167.94 o 
  43   1  10     1741.54     1571.16    236.95 o 
  45   1  10     1164.55      495.21    192.54 o 
  47   1  10      272.37      203.90    189.28 o 
 -48   2  10      154.54      269.34    257.50 o 
 -46   2  10     1361.63     1685.75    262.17 o 
 -44   2  10     3981.09     4305.39    365.16 o 
 -42   2  10     2521.14     3280.88    310.58 o 
 -40   2  10      299.41      353.74    155.24 o 
 -38   2  10     3405.82     4366.37    379.78 o 
 -36   2  10     4931.68     5515.09    383.25 o 
 -34   2  10     3650.48     3651.34    247.65 o 
 -32   2  10      899.33     1043.84    149.68 o 
 -30   2  10     6726.08     6687.72    333.67 o 
 -28   2  10    16385.74    15010.44   1446.02 o 
 -26   2  10     7191.68     6593.45    518.33 o 
 -24   2  10     3826.82     4020.64    461.58 o 
 -22   2  10     6078.34     5944.10    285.26 o 
 -20   2  10      902.68     1011.82    156.15 o 
 -18   2  10    13732.71    13786.38    526.04 o 
 -16   2  10    19433.77    21227.45    743.81 o 
 -14   2  10    12421.08    13576.76    485.62 o 
 -12   2  10      266.34      330.00    124.18 o 
 -10   2  10    16449.39    16888.55    750.69 o 
  -8   2  10    15453.68    15030.19    687.23 o 
  -6   2  10       69.76      208.91    106.47 o 
  -4   2  10     4344.41     4373.54    289.24 o 
  -2   2  10     3802.26     4054.31    267.15 o 
   0   2  10    10974.69    11521.93    555.11 o 
   2   2  10     1501.02     1806.90    142.89 o 
   4   2  10    11563.39    12156.58    459.08 o 
   6   2  10     8157.33     8374.02    351.97 o 
   8   2  10     2200.04     2323.13    168.34 o 
  10   2  10     8291.00     8778.49    351.04 o 
  12   2  10     8024.05     8718.53    351.37 o 
  14   2  10     9408.46     9774.80    386.81 o 
  16   2  10     1938.59     1954.22    201.77 o 
  18   2  10    11712.02    11412.31    564.77 o 
  20   2  10    19292.01    19518.65    899.58 o 
  22   2  10     5020.19     5398.24    352.22 o 
  24   2  10     5690.30     6228.59    460.91 o 
  26   2  10     2041.00     2434.93    241.90 o 
  28   2  10      354.06      375.08    152.98 o 
  30   2  10      561.06      549.33    162.55 o 
  32   2  10     3294.40     3602.19    305.90 o 
  34   2  10     3296.81     3216.32    300.96 o 
  36   2  10      251.76       91.66    255.15 o 
  38   2  10     3300.82     3069.63    599.65 o 
  40   2  10     1845.03     1787.01    246.03 o 
  42   2  10     1199.95     1388.59    346.86 o 
  44   2  10      696.55      331.47    187.55 o 
  46   2  10     3512.89     3269.25    353.91 o 
 -45   3  10     1509.71     1690.78    352.74 o 
 -43   3  10       17.82     -181.07    181.07 o 
 -41   3  10     2272.43     2243.40    359.79 o 
 -39   3  10     1884.76     1215.76    312.76 o 
 -37   3  10        0.72      -28.22    183.42 o 
 -35   3  10     2345.15     2013.93    244.42 o 
 -33   3  10     5197.50     4913.40    373.23 o 
 -31   3  10     1309.63     1126.59    204.34 o 
 -29   3  10      819.31      804.49    185.15 o 
 -27   3  10     7310.16     6642.73    417.01 o 
 -25   3  10     7665.70     6969.01    434.63 o 
 -23   3  10      235.81      272.33    156.34 o 
 -21   3  10     2804.43     2658.29    266.05 o 
 -19   3  10     6139.75     5944.23    763.09 o 
 -17   3  10     1307.99     1319.79    191.14 o 
 -15   3  10     4070.58     4242.66    316.50 o 
 -13   3  10    11641.14    10456.15    576.14 o 
 -11   3  10     6412.60     5697.49    353.43 o 
  -9   3  10      383.93      470.04    140.61 o 
  -7   3  10     4350.08     4852.15    437.39 o 
  -5   3  10     8133.05     7770.05    416.73 o 
  -3   3  10      709.44      502.33    136.94 o 
  -1   3  10     4362.75     4093.94    295.55 o 
   1   3  10    10609.04     8796.75    372.19 o 
   3   3  10     5031.14     4710.75    255.22 o 
   5   3  10       11.68       48.35     92.32 o 
   7   3  10     6190.47     5258.55    265.06 o 
   9   3  10    11372.44     9742.78    399.91 o 
  11   3  10     4662.12     4329.11    250.66 o 
  13   3  10      367.14      464.28    109.20 o 
  15   3  10     3555.44     3851.39    301.52 o 
  17   3  10      390.60      383.97    241.04 o 
  19   3  10     3223.96     2995.91    266.85 o 
  21   3  10     9321.27     8336.73    462.45 o 
  23   3  10     9486.52     8927.72    485.76 o 
  25   3  10     2133.86     1906.74    229.34 o 
  27   3  10     1089.86     1042.64    349.21 o 
  29   3  10     4576.00     4635.12    353.76 o 
  31   3  10     1187.78     1324.56    210.91 o 
  33   3  10      433.67      -44.54    148.01 o 
  35   3  10     3058.45     2334.76    265.49 o 
  37   3  10     2900.85     2766.64    292.96 o 
  39   3  10      116.78     -101.75    162.64 o 
  41   3  10     1065.04      573.34    222.80 o 
  43   3  10     1585.89      981.53    248.61 o 
 -40   4  10       54.93       30.57    228.10 o 
 -38   4  10       17.08     -159.91    188.13 o 
 -36   4  10       68.97      301.00    232.81 o 
 -34   4  10      694.13      305.47    210.47 o 
 -32   4  10       17.80       47.82    156.34 o 
 -30   4  10      155.96      -10.26    149.93 o 
 -28   4  10      877.07      875.42    202.23 o 
 -26   4  10       77.32      123.37    149.32 o 
 -24   4  10       90.19       81.58    144.64 o 
 -22   4  10      450.23      450.77    165.89 o 
 -20   4  10      142.11      188.31    149.98 o 
 -18   4  10      392.43      529.04    165.64 o 
 -16   4  10       44.63       45.07    138.74 o 
 -14   4  10     4738.91     3568.19    312.56 o 
 -12   4  10     1760.14     1408.32    202.86 o 
 -10   4  10     3422.34     3138.53    285.14 o 
  -8   4  10      521.80      333.47    145.49 o 
  -6   4  10      126.78      169.11    154.03 o 
  -4   4  10     1162.77     1144.29    217.52 o 
  -2   4  10       45.52      323.34    137.79 o 
   0   4  10      449.48      303.86    139.56 o 
   2   4  10        9.55       69.95    114.32 o 
   4   4  10      309.58      288.56    112.87 o 
   6   4  10     1441.73     1475.50    164.25 o 
   8   4  10     2220.14     2173.11    265.56 o 
  10   4  10     2278.23     1919.79    375.08 o 
  12   4  10      209.34      219.08    144.05 o 
  14   4  10     1297.49     1296.39    239.86 o 
  16   4  10     1406.89     1347.32    200.19 o 
  18   4  10     1331.10     1035.07    190.11 o 
  20   4  10     2659.06     2110.35    243.04 o 
  22   4  10     1689.43     1198.30    452.68 o 
  24   4  10       12.46      -99.72    140.87 o 
  26   4  10       83.57       95.35    152.95 o 
  28   4  10       14.52       24.26    160.30 o 
  30   4  10      591.17      490.24    186.15 o 
  32   4  10      132.21       12.41    164.94 o 
  34   4  10      205.04      410.40    198.70 o 
  36   4  10      471.33      157.43    197.79 o 
  38   4  10      249.88      162.26    291.60 o 
 -33   5  10     2720.09     2532.65    432.69 o 
 -31   5  10     2062.65     1834.89    304.53 o 
 -29   5  10       23.98       97.51    183.79 o 
 -27   5  10     2135.53     2014.16    596.12 o 
 -25   5  10      893.34      780.04    259.85 o 
 -23   5  10       94.22        6.31    213.99 o 
 -21   5  10     2072.00     2394.88    291.54 o 
 -19   5  10     3818.58     3950.65    353.89 o 
 -17   5  10     1052.53      899.60    206.68 o 
 -15   5  10      493.83      496.91    279.84 o 
 -13   5  10     2922.63     2752.96    301.03 o 
 -11   5  10     1875.95     1926.58    254.26 o 
  -9   5  10      103.61      384.27    168.73 o 
  -7   5  10     1918.18     2435.71    265.21 o 
  -5   5  10     3408.01     3724.45    324.36 o 
  -3   5  10      123.80       94.08    144.55 o 
  -1   5  10     2077.23     2385.12    258.53 o 
   1   5  10     3838.10     4521.01    492.65 o 
   3   5  10     2007.11     2220.81    248.61 o 
   5   5  10      207.00        3.92    413.88 o 
   7   5  10      752.05      976.69    190.26 o 
   9   5  10     2576.16     2867.51    280.78 o 
  11   5  10      368.83        7.59    149.93 o 
  13   5  10     2659.53     2849.12    290.13 o 
  15   5  10     6219.90     6309.72    446.28 o 
  17   5  10     2585.69     2704.58    289.13 o 
  19   5  10      388.31      287.59    167.33 o 
  21   5  10      333.70      376.25    162.72 o 
  23   5  10     1212.08     1315.38    227.33 o 
  25   5  10      131.01      120.54    179.56 o 
  27   5  10     1027.03     1065.80    224.28 o 
  29   5  10     1887.27     1975.32    392.71 o 
  31   5  10      860.80     1145.22    340.98 o 
 -20   6  10      340.41      352.48    211.16 o 
 -18   6  10      769.99      426.58    212.94 o 
 -16   6  10       99.62      101.30    265.73 o 
 -14   6  10       20.81      140.85    304.53 o 
 -12   6  10        1.05       13.71    186.13 o 
 -10   6  10      158.40      527.00    214.52 o 
  -8   6  10      419.44     1014.28    235.96 o 
  -6   6  10      196.84      216.41    185.35 o 
  -4   6  10      831.13      652.81    205.21 o 
  -2   6  10     1462.94     2269.62    290.86 o 
   0   6  10      152.35     -211.64    211.64 o 
   2   6  10     1437.04     1406.24    338.63 o 
   4   6  10     1173.66     2027.06    364.49 o 
   6   6  10     1041.81     1728.41    352.74 o 
   8   6  10      734.04      737.85    190.34 o 
  10   6  10      252.01      253.25    157.04 o 
  12   6  10      165.06      525.92    186.12 o 
  14   6  10      151.13      -37.18    167.55 o 
  16   6  10      147.19      241.04    176.26 o 
  18   6  10      495.35      684.31    303.35 o 
 -18  -6  11     1059.33     1077.02    326.87 o 
 -16  -6  11     2701.04     2774.86    456.21 o 
 -14  -6  11      719.46      663.14    310.41 o 
 -12  -6  11      123.22       37.63    277.49 o 
 -10  -6  11      683.10      811.29    326.87 o 
  -8  -6  11      594.63      823.05    343.33 o 
  -6  -6  11      303.65      425.64    315.11 o 
  -4  -6  11       54.66      484.42    319.81 o 
  -2  -6  11     1185.83     1932.99    397.42 o 
   0  -6  11     1128.18     1189.90    371.55 o 
   2  -6  11      134.77      181.07    296.30 o 
   4  -6  11     1236.91      778.37    350.38 o 
   6  -6  11      527.77      444.45    333.92 o 
 -31  -5  11      670.62      554.97    317.46 o 
 -29  -5  11      458.51      917.11    324.52 o 
 -27  -5  11      468.16      329.22    298.65 o 
 -25  -5  11     1814.27     1065.26    348.03 o 
 -23  -5  11      711.04      712.53    282.19 o 
 -21  -5  11      582.92      524.40    284.54 o 
 -19  -5  11      189.96      425.64    284.54 o 
 -17  -5  11      704.61      893.60    301.00 o 
 -15  -5  11       53.01     -157.56    244.56 o 
 -13  -5  11     1779.86     2741.94    416.23 o 
 -11  -5  11     2030.34     2203.43    388.01 o 
  -9  -5  11      261.03      413.88    284.54 o 
  -7  -5  11      304.50      277.49    263.38 o 
  -5  -5  11      258.42      529.10    272.78 o 
  -3  -5  11     1610.27     2132.88    390.36 o 
  -1  -5  11      794.22     1062.91    324.52 o 
   1  -5  11     1652.67     1655.51    369.20 o 
  23  -5  11     1010.83     1328.64    310.41 o 
  25  -5  11      470.52      411.53    272.78 o 
  27  -5  11      104.42      251.62    253.97 o 
  29  -5  11       33.21      298.65    272.78 o 
 -38  -4  11      383.25      268.41    250.44 o 
 -36  -4  11     1447.24      898.30    345.68 o 
 -34  -4  11       98.11     -239.86    239.86 o 
 -32  -4  11     2599.27     2165.80    411.53 o 
 -30  -4  11     4357.14     4580.87    529.10 o 
 -28  -4  11     1018.53     1646.10    352.74 o 
 -26  -4  11     1059.65     1060.56    308.06 o 
 -24  -4  11     5530.88     4275.16    512.64 o 
 -22  -4  11     5324.69     5349.83    552.62 o 
 -20  -4  11      258.80      232.81    251.62 o 
 -18  -4  11     4225.12     4482.10    489.13 o 
 -16  -4  11     9607.76     9065.32    696.07 o 
 -14  -4  11     3864.15     4268.11    489.13 o 
 -12  -4  11      459.04      246.92    232.81 o 
 -10  -4  11     4898.41     4754.88    510.29 o 
  -8  -4  11     4578.79     4357.47    489.13 o 
  -6  -4  11     1234.56     1081.72    291.60 o 
  -4  -4  11     1426.61     1719.00    331.57 o 
  -2  -4  11     7255.53     6175.24    550.27 o 
   0  -4  11     2890.77     2636.12    392.71 o 
  12  -4  11     2215.41     2438.58    312.76 o 
  14  -4  11     1153.78     1378.02    244.56 o 
  16  -4  11     1098.98     1455.62    253.97 o 
  18  -4  11     7154.38     6824.27    524.40 o 
  20  -4  11     2602.48     2640.82    352.74 o 
  22  -4  11      224.09      413.88    202.24 o 
  24  -4  11     3652.18     3282.80    404.47 o 
  26  -4  11     3634.09     3743.71    432.69 o 
  28  -4  11      305.04      573.78    216.34 o 
  30  -4  11      937.26      679.61    239.86 o 
  32  -4  11     4032.53     4322.19    491.48 o 
  34  -4  11     3213.45     3144.06    432.69 o 
  36  -4  11      698.40      776.02    289.24 o 
 -43  -3  11     1114.32     1176.64    247.65 o 
 -41  -3  11      998.64     1013.99    232.32 o 
 -39  -3  11     3258.06     3272.85    337.44 o 
 -37  -3  11      473.16       37.63    272.78 o 
 -35  -3  11       72.79       18.81    279.84 o 
 -33  -3  11     1715.40     2288.08    390.36 o 
 -31  -3  11     1189.10      935.93    301.00 o 
 -29  -3  11      120.38       81.28    157.56 o 
 -27  -3  11      380.16      552.18    156.46 o 
 -25  -3  11       35.30      -56.70    127.02 o 
 -23  -3  11     1565.80     2142.33    223.58 o 
 -21  -3  11     1970.46     2156.39    336.28 o 
 -19  -3  11     1961.80     2257.51    340.98 o 
 -17  -3  11     1666.48     1740.17    310.41 o 
 -15  -3  11     2811.15     3014.72    383.31 o 
 -13  -3  11     3683.37     4009.43    430.34 o 
 -11  -3  11     5920.51     5998.87    498.53 o 
  -9  -3  11      191.28      270.43    216.34 o 
  -7  -3  11     2514.92     2897.14    357.44 o 
  -5  -3  11     2094.09     2262.21    343.33 o 
  -3  -3  11      790.73      444.45    223.40 o 
  -1  -3  11     1626.65     1756.63    310.41 o 
   1  -3  11       86.64       35.27    103.47 o 
   3  -3  11     1937.61     2311.60    249.27 o 
   5  -3  11      595.51      397.42    138.74 o 
   7  -3  11       88.69      206.94    134.04 o 
   9  -3  11      850.01      947.68    192.83 o 
  11  -3  11     1552.47     1688.43    239.86 o 
  13  -3  11    21251.49    21034.83   1225.17 o 
  15  -3  11     3315.02     3649.64    355.09 o 
  17  -3  11     2453.59     2974.74    355.09 o 
  19  -3  11      466.80      489.13    195.18 o 
  21  -3  11     3242.50     3419.19    411.53 o 
  23  -3  11     5413.77     5587.34    496.18 o 
  25  -3  11      169.65      192.83    176.37 o 
  27  -3  11     1531.64     1596.72    296.30 o 
  29  -3  11      885.11     1808.36    312.76 o 
  31  -3  11      224.21      538.51    223.40 o 
  33  -3  11     1026.46     1298.07    284.54 o 
  35  -3  11      224.21      -98.77    190.48 o 
  37  -3  11     1385.88     1810.71    340.98 o 
  39  -3  11       57.34      489.13    261.02 o 
  41  -3  11      249.65      157.56    232.81 o 
 -46  -2  11     2360.65     3413.44    344.30 o 
 -44  -2  11     3590.04     4156.52    375.63 o 
 -42  -2  11     1010.20     1311.21    232.19 o 
 -40  -2  11      180.23      378.99    173.13 o 
 -38  -2  11     4512.68     4171.69    524.40 o 
 -36  -2  11     4663.07     4317.49    507.94 o 
 -34  -2  11      889.95     1117.92    241.04 o 
 -32  -2  11     1448.88     1319.34    189.69 o 
 -30  -2  11     6152.54     5039.81    603.18 o 
 -28  -2  11     1285.50     1164.63    180.42 o 
 -26  -2  11       99.44      213.69    124.83 o 
 -24  -2  11     6494.41     6210.23    349.90 o 
 -22  -2  11     9234.24     8181.56    419.66 o 
 -20  -2  11     2842.90     2618.68    232.35 o 
 -18  -2  11       31.77      134.81    122.87 o 
 -16  -2  11      758.93      653.74    213.99 o 
 -14  -2  11       32.57       72.90    176.37 o 
 -12  -2  11     3393.20     3263.99    357.44 o 
 -10  -2  11     8371.01     7068.83    552.62 o 
  -8  -2  11     4880.23     4556.93    267.61 o 
  -6  -2  11       14.29       34.00    103.47 o 
  -4  -2  11     4395.58     4182.61    360.97 o 
  -2  -2  11     8155.40     7569.85    361.57 o 
   0  -2  11     2759.25     2802.38    209.22 o 
   2  -2  11     1102.96     1262.80    183.42 o 
   4  -2  11     7703.32     6429.21    470.31 o 
   6  -2  11     3631.06     3489.74    322.17 o 
   8  -2  11      696.69      757.21    171.66 o 
  10  -2  11     9926.77     8517.40    599.65 o 
  12  -2  11    16335.23    14690.29    903.00 o 
  14  -2  11     9768.15     9488.60    604.35 o 
  16  -2  11      807.86     1077.02    218.70 o 
  18  -2  11     1599.85     1556.74    263.38 o 
  20  -2  11     1187.01     1243.98    249.27 o 
  22  -2  11      250.88      277.49    181.07 o 
  24  -2  11     2051.87     2379.79    326.87 o 
  26  -2  11     1968.52     1714.30    298.65 o 
  28  -2  11      417.53      646.68    216.34 o 
  30  -2  11      443.21      479.72    216.34 o 
  32  -2  11     1827.54     1862.45    319.81 o 
  34  -2  11      833.20      827.75    246.92 o 
  36  -2  11      167.44      178.72    204.59 o 
  38  -2  11     1493.07     1702.54    319.81 o 
  40  -2  11     1293.97     1544.98    312.76 o 
  42  -2  11       28.64      258.67    225.75 o 
  44  -2  11     1665.55     2055.28    371.55 o 
 -49  -1  11     1140.69     1695.49    432.69 o 
 -47  -1  11     2573.71     3513.25    526.75 o 
 -45  -1  11      343.25      576.14    345.68 o 
 -43  -1  11     1789.87     1803.66    413.88 o 
 -41  -1  11     5824.32     6690.23    672.55 o 
 -39  -1  11     5145.96     6021.01    389.75 o 
 -37  -1  11      343.97      476.17    122.68 o 
 -35  -1  11     9804.15    10370.40    512.25 o 
 -33  -1  11     5118.72     5578.36    369.17 o 
 -31  -1  11     3159.86     3663.79    273.23 o 
 -29  -1  11      264.63      279.84    132.21 o 
 -27  -1  11    10537.50    11621.00    546.00 o 
 -25  -1  11    16250.54    17371.59    791.45 o 
 -23  -1  11      874.71     1086.12    163.43 o 
 -21  -1  11    21972.87    22100.10    970.02 o 
 -17  -1  11      533.65      696.55     98.58 o 
 -15  -1  11     2264.94     2481.22    163.12 o 
 -13  -1  11     6604.33     7379.40    273.15 o 
 -11  -1  11     8038.85     8529.27    322.43 o 
  -9  -1  11     1612.50     1895.47    135.10 o 
  -7  -1  11    20656.66    22484.21    931.10 o 
  -5  -1  11    19225.01    19354.04    846.29 o 
  -3  -1  11      569.29      678.61    128.16 o 
  -1  -1  11     9902.64    10493.84    489.70 o 
   1  -1  11    13922.60    13807.67    885.37 o 
   3  -1  11     2378.47     3026.48    329.22 o 
   5  -1  11      235.91      101.12    126.99 o 
   7  -1  11    25364.91    28014.31   1671.97 o 
   9  -1  11    22264.91    23910.81   1418.00 o 
  11  -1  11      764.50     1018.23    190.48 o 
  13  -1  11     5021.35     5359.24    437.39 o 
  15  -1  11    37251.65    38749.25   2116.42 o 
  17  -1  11     6545.92     6666.71    599.65 o 
  19  -1  11     2708.78     2953.58    352.74 o 
  21  -1  11     5800.86     6332.79    510.29 o 
  23  -1  11     6474.80     6626.74    545.57 o 
  25  -1  11      407.38      658.44    209.29 o 
  27  -1  11     4689.14     5530.90    489.13 o 
  29  -1  11     6490.61     5733.14    510.29 o 
  31  -1  11      868.75     1189.90    279.84 o 
  33  -1  11     1147.20     1641.40    301.00 o 
  35  -1  11     4679.85     5930.67    569.08 o 
  37  -1  11     3025.97     3066.45    409.17 o 
  39  -1  11        7.43      -16.46    202.24 o 
  41  -1  11     5374.55     6332.79    594.95 o 
  43  -1  11     4875.94     5486.22    580.84 o 
  45  -1  11     1079.04     1211.06    331.57 o 
  47  -1  11      405.00      536.16    291.60 o 
 -50   0  11        3.27       23.52    350.38 o 
 -48   0  11       48.70     -293.95    293.95 o 
 -46   0  11        0.66        7.05    296.30 o 
 -44   0  11       26.03     -261.02    261.02 o 
 -42   0  11       17.90      -76.71    186.95 o 
 -40   0  11      107.87       16.91    283.36 o 
 -38   0  11        9.94       -1.46    120.66 o 
 -36   0  11        1.66      -67.80    133.95 o 
 -34   0  11        7.63      -36.72    122.66 o 
 -32   0  11      166.29      161.20    127.06 o 
 -30   0  11       35.96      -25.93    117.48 o 
 -28   0  11        8.72      -90.27     90.27 o 
 -26   0  11       47.33      -78.74     82.39 o 
 -24   0  11       69.54       69.14     85.08 o 
 -22   0  11       12.35       -1.13     83.43 o 
 -20   0  11        1.26      -73.71     73.71 o 
 -18   0  11        0.83      -65.19     69.51 o 
 -16   0  11        3.10       66.38     72.08 o 
 -14   0  11       13.34       22.70     91.09 o 
 -12   0  11       18.26       86.17     77.24 o 
 -10   0  11       62.73      119.74     69.41 o 
  -8   0  11       82.58      103.93     69.07 o 
  -6   0  11       42.14       -5.33     63.32 o 
  -4   0  11       16.46       48.48     67.14 o 
  -2   0  11        8.55        8.71     65.06 o 
   0   0  11        0.09      -35.42     62.83 o 
   2   0  11       17.81      -59.27     63.20 o 
   4   0  11       53.85        9.41    122.28 o 
   6   0  11        2.31      -13.06     66.22 o 
   8   0  11      114.74      154.11     78.78 o 
  10   0  11       15.88       61.76     78.27 o 
  12   0  11       61.87        5.52    104.65 o 
  14   0  11      103.62      112.70     88.59 o 
  16   0  11        0.29      -10.88     90.95 o 
  18   0  11       23.69       41.48     97.68 o 
  20   0  11        0.63      -20.39    100.34 o 
  22   0  11       30.96      -16.38    100.59 o 
  24   0  11      104.37      -82.61    102.45 o 
  26   0  11       15.64     -103.05    111.26 o 
  28   0  11        0.25       97.31    134.04 o 
  30   0  11       18.52       93.73    128.00 o 
  32   0  11       15.75       60.53    133.85 o 
  34   0  11        2.15      278.73    154.67 o 
  36   0  11       12.12     -130.87    130.87 o 
  38   0  11        3.88       84.66    204.59 o 
  40   0  11       18.75       -7.05    209.29 o 
  42   0  11        0.49       14.11    218.70 o 
  44   0  11       97.32      331.57    256.32 o 
  46   0  11        0.47     -122.28    230.45 o 
 -49   1  11     1269.78     2043.52    437.39 o 
 -47   1  11     2403.13     2547.57    432.69 o 
 -45   1  11      631.27      574.23    187.59 o 
 -43   1  11     1781.63     2117.40    257.16 o 
 -41   1  11     6119.45     6643.68    409.31 o 
 -39   1  11     4670.53     5556.97    379.34 o 
 -37   1  11      329.37      443.08    188.13 o 
 -35   1  11     9120.79     9308.71    696.07 o 
 -33   1  11     6440.57     7301.83    318.46 o 
 -31   1  11     2564.35     2772.98    206.44 o 
 -29   1  11       99.60      123.61    102.43 o 
 -27   1  11    10048.97    11100.94    445.67 o 
 -25   1  11    16933.33    18484.79    651.13 o 
 -23   1  11      838.93      940.05    123.31 o 
 -21   1  11    20780.15    22084.58    769.76 o 
 -19   1  11     3719.36     3874.59    215.21 o 
 -17   1  11      498.67      584.06    100.46 o 
 -15   1  11     3129.85     3372.48    181.64 o 
 -13   1  11     5190.01     5235.03    263.63 o 
 -11   1  11     7240.45     7560.55    317.89 o 
  -9   1  11     1460.82     1948.33    132.55 o 
  -7   1  11    20773.08    22411.84    760.98 o 
  -5   1  11    20544.78    21373.84    870.34 o 
  -3   1  11      348.86      257.94    105.80 o 
  -1   1  11    10215.92    11325.01    515.18 o 
   1   1  11    12021.99    12682.28    595.11 o 
   3   1  11     3816.03     4312.51    204.19 o 
   5   1  11      325.46      377.72     83.71 o 
   7   1  11    26170.25    29107.46    973.87 o 
   9   1  11    21536.56    24018.57    823.11 o 
  11   1  11      405.03      401.33     91.96 o 
  13   1  11     4545.17     5115.51    243.91 o 
  15   1  11    34855.20    35705.67   1216.79 o 
  17   1  11     8928.95     9138.25    351.42 o 
  19   1  11     3007.89     3285.79    236.27 o 
  21   1  11     6271.97     6266.99    282.24 o 
  23   1  11     6260.85     7220.30    307.43 o 
  25   1  11      340.05      374.29    145.80 o 
  27   1  11     5052.91     5795.87    351.54 o 
  29   1  11     5471.47     5853.47    357.49 o 
  31   1  11      937.45     1293.34    190.34 o 
  33   1  11     1015.03     1074.41    185.26 o 
  35   1  11     5030.16     5513.79    696.07 o 
  37   1  11     3122.29     2667.52    345.68 o 
  39   1  11       13.55     -124.06    149.54 o 
  41   1  11     4983.48     4516.73    545.57 o 
  43   1  11     5547.33     5220.29    409.86 o 
  45   1  11      941.31      636.87    213.81 o 
  47   1  11      614.75      337.39    220.24 o 
 -46   2  11     2295.08     2277.86    297.47 o 
 -44   2  11     3539.55     3582.62    344.14 o 
 -42   2  11     1041.84      931.27    206.73 o 
 -40   2  11      194.47       86.22    155.71 o 
 -38   2  11     4496.34     4871.09    369.50 o 
 -36   2  11     4524.17     3907.51    328.92 o 
 -34   2  11      879.30      736.71    146.00 o 
 -32   2  11     1441.33     1304.12    157.75 o 
 -30   2  11     6259.93     5500.02    412.45 o 
 -28   2  11     1306.90     1110.18    148.79 o 
 -26   2  11      164.93       75.38     98.98 o 
 -24   2  11     6435.86     5724.69    374.69 o 
 -22   2  11     9272.95     7833.42    437.75 o 
 -20   2  11     2826.74     2624.04    243.09 o 
 -18   2  11      341.04      233.38    152.85 o 
 -16   2  11     1025.95      688.28    295.12 o 
 -14   2  11      129.76       26.43    117.22 o 
 -12   2  11     3417.27     3085.34    263.38 o 
 -10   2  11     8490.50     7825.90    450.33 o 
  -8   2  11     4870.88     4537.40    310.61 o 
  -6   2  11       10.03       70.25    112.74 o 
  -4   2  11     4403.02     4344.11    297.89 o 
  -2   2  11     8036.90     6579.71    381.29 o 
   0   2  11     2770.03     3005.75    238.57 o 
   2   2  11     1066.22     1000.52    122.42 o 
   4   2  11     7622.54     6760.55    296.11 o 
   6   2  11     3704.91     3773.56    221.65 o 
   8   2  11      687.50      753.11    152.57 o 
  10   2  11     9873.52     8816.30    360.99 o 
  12   2  11    16285.36    14117.25    529.82 o 
  14   2  11     9711.96     7947.49    394.28 o 
  16   2  11      939.20      821.13    117.67 o 
  18   2  11     1664.35     1567.65    179.23 o 
  20   2  11     1314.95     1427.00    194.46 o 
  22   2  11      238.33      351.55    144.64 o 
  24   2  11     2244.60     1934.05    225.20 o 
  26   2  11     2089.89     2407.29    383.31 o 
  28   2  11      385.59      425.97    190.48 o 
  30   2  11      487.94      584.09    212.82 o 
  32   2  11     1921.82     1804.52    398.59 o 
  34   2  11      896.55      707.24    178.61 o 
  36   2  11      152.09      169.47    160.40 o 
  38   2  11     1502.73     1379.41    302.18 o 
  40   2  11     1297.57      897.90    219.47 o 
  42   2  11       11.32      177.65    180.65 o 
  44   2  11     1570.49     1383.06    450.33 o 
 -43   3  11     1240.00     1034.69    296.30 o 
 -41   3  11     1404.58      785.43    279.84 o 
 -39   3  11     2908.69     2737.23    432.69 o 
 -37   3  11      417.88      232.81    204.59 o 
 -35   3  11       13.98       63.70    153.00 o 
 -33   3  11     2232.97     2024.67    252.68 o 
 -31   3  11      840.22     1007.10    197.04 o 
 -29   3  11       74.01      170.48    153.80 o 
 -27   3  11      134.81       41.06    292.77 o 
 -25   3  11      224.52      119.35    185.77 o 
 -23   3  11     1471.92     1336.93    215.69 o 
 -21   3  11     1810.70     2007.35    236.04 o 
 -19   3  11     2233.78     2247.17    248.08 o 
 -17   3  11     1739.92     1807.03    225.09 o 
 -15   3  11     2795.32     3149.47    285.08 o 
 -13   3  11     3759.07     3868.89    310.08 o 
 -11   3  11     5412.72     5611.75    368.97 o 
  -9   3  11      208.89      279.84    218.70 o 
  -7   3  11     2105.85     2219.54    235.18 o 
  -5   3  11     2479.46     3125.75    451.50 o 
  -3   3  11      930.48     1013.72    167.01 o 
  -1   3  11     1964.31     1846.96    200.87 o 
   1   3  11        7.65       75.69    109.05 o 
   3   3  11     1930.65     2223.70    180.06 o 
   5   3  11      578.12      773.81    121.78 o 
   7   3  11      329.89      375.31    108.40 o 
   9   3  11     1063.91      907.11    132.51 o 
  11   3  11     1334.80     1566.32    157.68 o 
  13   3  11    21138.65    19601.03    718.59 o 
  15   3  11     2355.07     2181.91    243.06 o 
  17   3  11     3140.41     3323.98    287.89 o 
  19   3  11      437.71      465.53    161.71 o 
  21   3  11     3575.74     3993.09    653.74 o 
  23   3  11     5333.29     5696.88    364.64 o 
  25   3  11      138.18       54.09    196.36 o 
  27   3  11     1717.17     1374.43    215.23 o 
  29   3  11      608.54      629.20    176.80 o 
  31   3  11      105.86      -88.94    140.61 o 
  33   3  11      889.76      972.92    208.56 o 
  35   3  11      327.54      183.57    180.41 o 
  37   3  11     1418.72     1287.18    248.36 o 
  39   3  11       72.19      184.71    205.87 o 
  41   3  11      199.95      257.17    212.53 o 
 -38   4  11      447.33      312.76    244.56 o 
 -36   4  11     1520.34     1749.57    364.49 o 
 -34   4  11       88.42       42.59    285.72 o 
 -32   4  11     2707.94     3135.64    315.61 o 
 -30   4  11     4260.92     4453.99    379.11 o 
 -28   4  11     1165.74     1125.44    218.54 o 
 -26   4  11      991.84      688.38    344.51 o 
 -24   4  11     5418.03     4780.52    381.40 o 
 -22   4  11     5335.69     5415.75    416.23 o 
 -20   4  11      263.56      170.64    157.07 o 
 -18   4  11     4258.84     3893.37    347.10 o 
 -16   4  11     9615.79     9162.00    508.42 o 
 -14   4  11     3764.33     4208.97    345.43 o 
 -12   4  11      489.07      696.16    174.38 o 
 -10   4  11     4795.10     4441.91    370.37 o 
  -8   4  11     4625.48     4578.48    348.61 o 
  -6   4  11     1247.41     1269.85    197.00 o 
  -4   4  11     1758.51     1590.63    216.29 o 
  -2   4  11     7172.67     6569.70    390.08 o 
   0   4  11     2674.42     2678.65    259.34 o 
   2   4  11      310.57      241.96    138.86 o 
   4   4  11     4490.81     4959.51    297.09 o 
   6   4  11     4430.07     4576.47    280.42 o 
   8   4  11       66.48       27.96    112.99 o 
  10   4  11     2801.62     3416.41    300.75 o 
  12   4  11     2387.96     2272.72    248.07 o 
  14   4  11     1142.68     1232.91    195.86 o 
  16   4  11      957.27      845.97    182.50 o 
  18   4  11     7262.86     6026.66    587.89 o 
  20   4  11     2807.73     2838.15    283.16 o 
  22   4  11      226.63      220.90    160.46 o 
  24   4  11     3485.19     3388.35    311.96 o 
  26   4  11     3371.56     3485.29    322.26 o 
  28   4  11      341.43      143.18    176.23 o 
  30   4  11      957.19      959.47    214.43 o 
  32   4  11     4302.98     3945.22    433.87 o 
  34   4  11     3084.22     2523.86    296.03 o 
  36   4  11      699.49      560.83    209.22 o 
 -31   5  11      649.24      499.27    212.76 o 
 -29   5  11      334.44      576.41    210.47 o 
 -27   5  11      414.21      860.73    224.31 o 
 -25   5  11     1997.51     2069.32    283.82 o 
 -23   5  11      818.86     1297.13    236.91 o 
 -21   5  11      552.68      659.93    210.25 o 
 -19   5  11      107.23      264.67    193.05 o 
 -17   5  11      701.34      281.81    185.07 o 
 -15   5  11       88.57      131.76    231.63 o 
 -13   5  11     1695.12     2181.79    272.85 o 
 -11   5  11     1886.55     1714.66    241.04 o 
  -9   5  11      266.20      -85.53    146.98 o 
  -7   5  11      146.02      499.19    177.45 o 
  -5   5  11      386.29      407.15    167.85 o 
  -3   5  11     1627.15     1628.04    234.17 o 
  -1   5  11      993.11     1128.37    202.84 o 
   1   5  11     1521.81     1670.79    268.08 o 
   3   5  11      196.89      387.29    172.91 o 
   5   5  11      153.02      -23.52    185.77 o 
   7   5  11      135.86       41.01    139.56 o 
   9   5  11      408.32      238.36    156.20 o 
  11   5  11      603.29      236.69    165.14 o 
  13   5  11      140.37      169.83    168.03 o 
  15   5  11     2290.34     2436.27    281.23 o 
  17   5  11     1788.73     1427.04    236.21 o 
  19   5  11     1447.94     1006.95    208.80 o 
  21   5  11      448.19      323.19    180.88 o 
  23   5  11      808.93      638.11    209.95 o 
  25   5  11      483.91      487.15    195.68 o 
  27   5  11      101.51      129.53    178.49 o 
  29   5  11       57.11      183.42    279.84 o 
 -18   6  11      958.13      905.95    245.72 o 
 -16   6  11     2689.42     2455.59    316.74 o 
 -14   6  11      749.14      717.85    229.29 o 
 -12   6  11      114.17       82.90    498.53 o 
 -10   6  11      675.02      647.79    228.52 o 
  -8   6  11      614.93      730.83    447.98 o 
  -6   6  11      310.66      153.99    204.90 o 
  -4   6  11      174.16       30.57    277.49 o 
  -2   6  11     1343.80      804.24    324.52 o 
   0   6  11     1038.59      966.50    310.41 o 
   2   6  11      195.72      197.53    270.43 o 
   4   6  11     1122.39      863.03    305.70 o 
   6   6  11      480.37      562.03    298.65 o 
   8   6  11      150.98      178.72    272.78 o 
  10   6  11       61.71      117.20    168.30 o 
  12   6  11      659.37      704.86    208.49 o 
  14   6  11       31.87      267.87    180.65 o 
 -12  -6  12      375.00      390.36    310.41 o 
 -10  -6  12      606.49     1422.70    383.31 o 
  -8  -6  12        0.68     -192.83    268.08 o 
  -6  -6  12     1169.59      724.28    340.98 o 
  -4  -6  12      839.23     1135.81    373.90 o 
  -2  -6  12      543.09      728.99    331.57 o 
   0  -6  12      167.68     -235.16    265.73 o 
   2  -6  12       55.81      618.46    329.22 o 
   4  -6  12     1854.59     2462.10    439.74 o 
   6  -6  12     2557.92     2788.97    493.83 o 
 -29  -5  12      607.50      119.93    322.17 o 
 -27  -5  12     3393.87     2123.47    413.88 o 
 -25  -5  12     3077.81     3983.57    529.10 o 
 -23  -5  12       30.52      131.69    277.49 o 
 -21  -5  12      982.82      585.54    279.84 o 
 -19  -5  12      930.29      933.58    312.76 o 
 -17  -5  12       53.23     -253.97    253.97 o 
 -15  -5  12     1235.99     1220.47    340.98 o 
 -13  -5  12     3166.89     2967.69    435.04 o 
 -11  -5  12     4060.37     3677.86    503.24 o 
  -9  -5  12       78.48     -256.32    256.32 o 
  -7  -5  12     2711.63     2535.00    432.69 o 
  -5  -5  12     1754.85     2024.71    390.36 o 
  -3  -5  12       51.41       58.79    253.97 o 
  -1  -5  12     1375.33     1086.43    345.68 o 
   1  -5  12     4584.91     4583.22    554.97 o 
   3  -5  12     2433.08     2328.06    411.53 o 
 -36  -4  12     1018.68      867.73    333.92 o 
 -34  -4  12      253.97      543.21    324.52 o 
 -32  -4  12      191.41      148.15    277.49 o 
 -30  -4  12      152.13      -72.90    265.73 o 
 -28  -4  12       24.36       11.76    253.97 o 
 -26  -4  12     1847.05     1730.76    352.74 o 
 -24  -4  12      741.21      747.80    286.89 o 
 -22  -4  12      111.30      197.53    242.21 o 
 -20  -4  12       18.68      223.40    237.51 o 
 -18  -4  12     1040.29     1307.48    308.06 o 
 -16  -4  12      460.86      261.02    235.16 o 
 -14  -4  12      522.42      491.48    251.62 o 
 -12  -4  12     1224.09     1128.76    305.70 o 
 -10  -4  12      766.28     1069.97    293.95 o 
  -8  -4  12      699.06      484.42    249.27 o 
  -6  -4  12     1657.76     1566.15    336.28 o 
  -4  -4  12     1239.76     1180.49    293.95 o 
  -2  -4  12     1671.06      827.75    279.84 o 
   0  -4  12     1337.34     1255.74    315.11 o 
  14  -4  12      975.35     1018.23    235.16 o 
  16  -4  12      538.37      211.64    188.13 o 
  18  -4  12      309.33      437.39    195.18 o 
  20  -4  12      843.18      738.39    230.45 o 
  22  -4  12      196.68      399.77    199.88 o 
  24  -4  12      687.02      851.27    239.86 o 
  26  -4  12      211.41      124.63    185.77 o 
  28  -4  12      777.71      806.59    261.02 o 
  30  -4  12      368.74      190.48    218.70 o 
  32  -4  12       75.10      213.99    225.75 o 
  34  -4  12      395.25      176.37    246.92 o 
 -41  -3  12     3602.66     3656.67    364.96 o 
 -39  -3  12     1564.36     1425.05    392.71 o 
 -37  -3  12      223.11      467.96    315.11 o 
 -35  -3  12     3575.60     3844.82    493.83 o 
 -33  -3  12     4408.40     4058.82    510.29 o 
 -31  -3  12     1607.16     1723.70    350.38 o 
 -29  -3  12      548.46      387.86    205.76 o 
 -27  -3  12     3504.90     3544.51    651.39 o 
 -25  -3  12      837.26      882.54    179.11 o 
 -23  -3  12     2647.28     2561.52    264.55 o 
 -21  -3  12    10646.30    10057.83    935.93 o 
 -19  -3  12    10156.99     8971.26    674.90 o 
 -17  -3  12     3138.03     3739.00    420.93 o 
 -15  -3  12      328.34       -2.35    197.53 o 
 -13  -3  12     4987.81     4103.50    456.21 o 
 -11  -3  12     3058.03     3038.23    378.60 o 
  -9  -3  12      398.84      467.96    223.40 o 
  -7  -3  12     6400.46     5789.58    496.18 o 
  -5  -3  12     5124.10     5098.21    493.83 o 
  -3  -3  12      109.83        0.00    195.18 o 
  -1  -3  12     4890.47     4860.71    479.72 o 
   3  -3  12     3431.15     3209.90    317.46 o 
   5  -3  12      296.77      286.89    136.39 o 
   7  -3  12     5323.90     4759.59    411.53 o 
   9  -3  12     6308.15     6243.43    463.26 o 
  11  -3  12       73.29      235.16    150.50 o 
  13  -3  12     4777.06     5046.48    430.34 o 
  15  -3  12     7651.48     7303.99    550.27 o 
  17  -3  12     2663.89     3148.76    362.14 o 
  19  -3  12      176.79      197.53    171.66 o 
  21  -3  12     2940.13     3094.67    383.31 o 
  23  -3  12     2775.82     2892.44    376.25 o 
  25  -3  12      151.22      176.37    188.13 o 
  27  -3  12     1771.60     1488.55    296.30 o 
  29  -3  12     3281.51     3579.10    446.80 o 
  31  -3  12      524.17      547.92    242.21 o 
  33  -3  12      696.31      731.34    253.97 o 
  35  -3  12     3674.55     4221.08    505.59 o 
  37  -3  12     2817.08     2796.02    416.23 o 
  39  -3  12      145.27      305.70    230.45 o 
 -46  -2  12      646.04      985.31    406.82 o 
 -44  -2  12     1152.20     1566.85    258.13 o 
 -42  -2  12     1017.06     1203.41    248.31 o 
 -40  -2  12      163.52      133.48    162.37 o 
 -38  -2  12     5175.10     5521.50    623.17 o 
 -36  -2  12     6858.60     7656.73    639.63 o 
 -34  -2  12       54.09      107.35    149.10 o 
 -32  -2  12     2255.81     2674.36    256.95 o 
 -30  -2  12     7887.02     8344.68    452.60 o 
 -28  -2  12     2011.66     2064.20    221.91 o 
 -26  -2  12     1832.45     1644.80    249.27 o 
 -24  -2  12       90.70      -30.57    124.87 o 
 -22  -2  12     2894.56     3151.05    270.06 o 
 -20  -2  12     2537.23     2805.59    241.59 o 
 -18  -2  12     3365.59     3105.28    267.71 o 
 -16  -2  12     5839.13     5601.96    332.51 o 
 -14  -2  12      541.24      667.85    206.94 o 
 -12  -2  12      749.17      646.68    209.29 o 
 -10  -2  12     3230.91     4134.07    406.82 o 
  -8  -2  12    11197.79    11134.71    778.37 o 
  -6  -2  12     1389.21     1440.62    154.25 o 
  -4  -2  12     3003.40     3232.73    224.57 o 
  -2  -2  12     7530.41     7530.44    398.97 o 
   0  -2  12     2108.27     2319.22    195.47 o 
   2  -2  12     1021.88     1220.47    202.24 o 
   4  -2  12     5913.76     5587.34    425.64 o 
   6  -2  12     2224.32     2624.36    286.89 o 
   8  -2  12      268.67      352.74    143.45 o 
  10  -2  12     1924.73     2128.18    253.97 o 
  12  -2  12     3020.19     3990.62    418.58 o 
  14  -2  12     1876.38     2605.54    303.35 o 
  16  -2  12     9082.24     9102.95    604.35 o 
  18  -2  12     5800.42     7129.97    559.67 o 
  20  -2  12     4408.42     5977.70    550.27 o 
  22  -2  12     2638.19     3475.63    395.06 o 
  24  -2  12      668.76     1001.77    244.56 o 
  26  -2  12     3001.45     3184.03    402.12 o 
  28  -2  12      102.31      108.17    190.48 o 
  30  -2  12      267.70      277.49    221.05 o 
  32  -2  12      655.04      430.34    230.45 o 
  34  -2  12      478.32      665.50    251.62 o 
  36  -2  12      195.24       75.25    223.40 o 
  38  -2  12     1389.25     1243.98    322.17 o 
  40  -2  12     1683.80     2349.22    388.01 o 
  42  -2  12      205.62      583.19    265.73 o 
 -47  -1  12      165.71      -44.68    343.33 o 
 -45  -1  12       11.50     -289.24    289.24 o 
 -43  -1  12      496.91      968.85    366.85 o 
 -41  -1  12     1164.63      844.22    345.68 o 
 -39  -1  12      846.76      980.75    302.18 o 
 -37  -1  12       64.32       13.84    139.90 o 
 -35  -1  12      915.28      900.02    317.46 o 
 -33  -1  12      814.23      729.86    167.09 o 
 -31  -1  12      349.74      356.87    145.17 o 
 -29  -1  12      409.32      499.01    221.05 o 
 -27  -1  12     1270.87     1205.99    182.09 o 
 -25  -1  12      418.80      394.90    139.41 o 
 -23  -1  12      163.50      244.75    124.41 o 
 -21  -1  12     1402.56     1375.71    172.91 o 
 -19  -1  12      762.90      728.30    139.65 o 
 -17  -1  12       27.61       84.87    109.71 o 
 -15  -1  12      951.37      699.70    105.11 o 
 -13  -1  12     3271.23     3121.45    217.06 o 
 -11  -1  12     1143.46     1054.17    110.73 o 
  -9  -1  12      440.81      438.89     88.53 o 
  -7  -1  12     3750.30     3734.18    241.11 o 
  -5  -1  12     3073.78     3082.99    276.31 o 
  -3  -1  12      317.88      228.10     96.59 o 
  -1  -1  12      721.02      665.24    118.81 o 
   1  -1  12     4233.07     3908.01    252.68 o 
   3  -1  12     2395.40     2652.58    289.24 o 
   5  -1  12       92.94      145.80    131.69 o 
   7  -1  12      196.63       98.77    141.09 o 
   9  -1  12      245.01       84.66    141.09 o 
  11  -1  12       16.38      129.34    155.20 o 
  13  -1  12     2817.97     2833.65    331.57 o 
  15  -1  12     2856.77     3068.80    355.09 o 
  17  -1  12      329.18      545.57    192.83 o 
  19  -1  12      139.90      223.40    174.02 o 
  21  -1  12     1439.46     1575.56    277.49 o 
  23  -1  12     1894.72     1761.33    305.70 o 
  25  -1  12      313.61      199.88    202.24 o 
  27  -1  12       45.41      237.51    192.83 o 
  29  -1  12      330.58      143.45    195.18 o 
  31  -1  12       82.65      -11.76    188.13 o 
  33  -1  12      525.26      493.83    225.75 o 
  35  -1  12     1012.93     1512.06    301.00 o 
  37  -1  12      465.86      291.60    225.75 o 
  39  -1  12        5.35       47.03    216.34 o 
  41  -1  12      392.43      312.76    244.56 o 
  43  -1  12      546.38      816.00    296.30 o 
  45  -1  12       27.11      308.06    256.32 o 
 -48   0  12      166.18       54.09    371.55 o 
 -46   0  12      701.66      884.19    364.49 o 
 -44   0  12     3896.50     4409.20    547.92 o 
 -42   0  12     7065.06     7514.44    450.63 o 
 -40   0  12      823.45     1163.05    204.50 o 
 -38   0  12     6206.88     8084.58    459.51 o 
 -36   0  12    14538.22    16589.68    773.81 o 
 -34   0  12     1616.37     1533.42    523.23 o 
 -32   0  12     4165.32     5054.64    340.80 o 
 -30   0  12     2429.38     3276.92    278.07 o 
 -28   0  12      884.90      884.40    174.43 o 
 -26   0  12     1550.34     1953.39    163.47 o 
 -24   0  12     6466.03     7650.84    330.75 o 
 -22   0  12     8628.54     9979.07    525.21 o 
 -20   0  12     1495.81     1837.17    148.58 o 
 -18   0  12     2574.60     2961.07    184.58 o 
 -16   0  12    22592.58    23127.93    795.97 o 
 -14   0  12     3483.76     3577.96    198.07 o 
 -12   0  12     5826.11     6321.74    288.61 o 
 -10   0  12     8046.01     8004.03    365.44 o 
  -8   0  12     3476.25     4043.59    207.02 o 
  -6   0  12     4382.35     4836.67    228.16 o 
  -4   0  12     3995.16     4228.12    206.14 o 
  -2   0  12    36947.36    39184.34   1591.31 o 
   0   0  12    14841.29    15296.03    676.77 o 
   2   0  12    15661.28    16298.00    573.81 o 
   4   0  12     1906.36     2027.20    143.94 o 
   6   0  12      818.15      992.36    199.88 o 
   8   0  12     6551.42     5761.84    423.28 o 
  10   0  12    55987.43    58348.00   2328.75 o 
  12   0  12     6548.94     7505.69    379.47 o 
  14   0  12      155.23      274.26    103.40 o 
  16   0  12      243.56       96.41    155.20 o 
  18   0  12     2552.99     3033.53    357.44 o 
  20   0  12     3508.53     4545.59    467.96 o 
  22   0  12       71.79       56.44    178.72 o 
  24   0  12    11853.85    12672.64    870.08 o 
  26   0  12     9740.88    11071.21    790.13 o 
  28   0  12      211.80       75.25    183.42 o 
  30   0  12     1453.31     1803.66    312.76 o 
  32   0  12      904.33      905.36    258.67 o 
  34   0  12     1347.81     1911.83    338.63 o 
  36   0  12        8.74      -77.60    199.88 o 
  38   0  12     4045.44     5121.73    554.97 o 
  40   0  12     5801.99     5911.86    606.71 o 
  42   0  12       60.37      -32.92    223.40 o 
  44   0  12     2702.25     3294.56    467.96 o 
 -47   1  12      123.30     -132.73    182.82 o 
 -45   1  12       41.95      173.48    191.38 o 
 -43   1  12      509.93      607.58    195.44 o 
 -41   1  12     1091.38      606.42    179.66 o 
 -39   1  12      834.80     1067.85    198.84 o 
 -37   1  12       46.50      221.01    140.51 o 
 -35   1  12     1013.31     1030.40    151.68 o 
 -33   1  12      675.10      825.73    132.19 o 
 -31   1  12      321.69      548.98    121.62 o 
 -29   1  12      406.15      412.52    116.18 o 
 -27   1  12     1322.02     1464.25    152.96 o 
 -25   1  12      468.46      445.79    115.76 o 
 -23   1  12      187.36      241.69    100.30 o 
 -21   1  12     1449.55     1455.08    188.88 o 
 -19   1  12      689.12      538.84    108.67 o 
 -17   1  12        6.83       25.22     80.97 o 
 -15   1  12      898.64      865.48    107.21 o 
 -13   1  12     3092.04     3265.86    253.48 o 
 -11   1  12     1150.99     1405.06    270.43 o 
  -9   1  12      450.14      600.06    126.55 o 
  -7   1  12     3725.67     3773.42    270.66 o 
  -5   1  12     2907.35     2748.51    238.68 o 
  -3   1  12      296.93      195.06    108.15 o 
  -1   1  12      723.10      977.36    144.66 o 
   1   1  12     4233.01     4464.43    353.91 o 
   3   1  12     2364.52     2451.93    285.72 o 
   5   1  12       88.19      127.08     76.29 o 
   7   1  12      335.14      433.73     92.39 o 
   9   1  12      273.17      182.67     82.76 o 
  11   1  12       19.51       89.43     80.21 o 
  13   1  12     2767.52     2854.36    187.65 o 
  15   1  12     2984.11     2884.62    187.92 o 
  17   1  12      297.96      337.37     98.49 o 
  19   1  12      187.75      270.64     93.30 o 
  21   1  12     1316.09     1341.28    141.06 o 
  23   1  12     1787.80     1499.79    319.81 o 
  25   1  12      331.90      237.35    137.57 o 
  27   1  12       94.97      207.67    155.20 o 
  29   1  12      353.16      383.03    171.66 o 
  31   1  12       31.15       23.05    201.06 o 
  33   1  12      524.34      403.07    164.59 o 
  35   1  12      998.36      669.41    184.01 o 
  37   1  12      447.98      342.88    174.95 o 
  39   1  12        6.54      -97.43    158.74 o 
  41   1  12      372.33      289.74    189.95 o 
  43   1  12      568.05      639.63    286.89 o 
  45   1  12       41.11      392.71    251.62 o 
 -46   2  12      685.05      900.65    308.06 o 
 -44   2  12     1567.01     1401.54    333.92 o 
 -42   2  12     1147.83     1603.77    333.92 o 
 -40   2  12      255.34      291.60    202.24 o 
 -38   2  12     5656.02     6723.15    569.08 o 
 -36   2  12     5895.23     7118.01    433.96 o 
 -34   2  12      106.80      181.13    139.56 o 
 -32   2  12     2166.41     2731.57    272.70 o 
 -30   2  12     7837.40     8362.79    468.90 o 
 -28   2  12     1586.55     1893.65    233.27 o 
 -26   2  12     1486.46     1730.45    295.12 o 
 -24   2  12      746.65      930.83    216.34 o 
 -22   2  12     3925.87     4349.09    315.88 o 
 -20   2  12     2464.89     2675.11    260.13 o 
 -18   2  12     4336.80     4264.56    307.61 o 
 -16   2  12     4928.32     5455.10    354.43 o 
 -14   2  12      156.62      328.91    142.27 o 
 -12   2  12      497.74      383.89    138.94 o 
 -10   2  12     3044.16     3852.80    290.86 o 
  -8   2  12    11464.34    12112.08    569.10 o 
  -6   2  12     1421.76     1492.11    206.94 o 
  -4   2  12     2197.32     3001.17    254.26 o 
  -2   2  12     9110.51     8923.83    434.54 o 
   0   2  12     2043.67     2298.77    257.50 o 
   2   2  12     1496.95     1722.66    190.44 o 
   4   2  12     5509.38     5448.99    264.22 o 
   6   2  12     1957.01     2483.11    183.92 o 
   8   2  12      266.04      328.18    101.70 o 
  10   2  12      894.24     1091.07    135.27 o 
  12   2  12     4224.90     4705.57    255.49 o 
  14   2  12     1372.71     1408.06    146.67 o 
  16   2  12     8627.59     8068.00    814.84 o 
  18   2  12     6179.11     7342.72    412.37 o 
  20   2  12     5275.84     5551.49    366.56 o 
  22   2  12     2732.88     3009.19    486.78 o 
  24   2  12      410.23      172.88    194.00 o 
  26   2  12     2896.29     2770.83    274.23 o 
  28   2  12      220.76       30.40    138.61 o 
  30   2  12      349.19      229.34    160.65 o 
  32   2  12      582.88      599.63    182.89 o 
  34   2  12      463.69      494.03    175.37 o 
  36   2  12      139.48      -67.82    154.61 o 
  38   2  12     1320.97     1102.60    235.84 o 
  40   2  12     1760.88     1849.97    272.69 o 
  42   2  12      306.83      560.23    218.02 o 
 -41   3  12     3597.46     3492.09    489.13 o 
 -39   3  12     1621.62      872.43    282.19 o 
 -37   3  12      205.27      195.24    231.63 o 
 -35   3  12     3488.39     3081.69    308.45 o 
 -33   3  12     4673.36     4828.79    804.24 o 
 -31   3  12     1528.26     1327.15    220.48 o 
 -29   3  12      546.33      589.45    204.59 o 
 -27   3  12     3286.45     3613.18    343.33 o 
 -25   3  12      893.57      789.25    196.19 o 
 -23   3  12     2576.60     2115.05    261.72 o 
 -21   3  12    10581.46     9842.19    917.11 o 
 -19   3  12     9963.55     8835.49    696.07 o 
 -17   3  12     3097.30     2971.41    290.94 o 
 -15   3  12      458.72      265.73    174.02 o 
 -13   3  12     4984.99     4993.93    354.17 o 
 -11   3  12     2974.27     2560.10    259.56 o 
  -9   3  12      375.41      497.15    159.91 o 
  -7   3  12     6249.98     5730.25    358.23 o 
  -5   3  12     5231.41     4848.09    349.78 o 
  -3   3  12      123.21      138.33    125.83 o 
  -1   3  12     4658.90     4687.48    334.91 o 
   1   3  12    11896.45    10068.92    507.64 o 
   3   3  12     3430.55     3375.87    320.69 o 
   5   3  12      374.76      451.90    119.63 o 
   7   3  12     5221.19     5348.31    285.33 o 
   9   3  12     6035.78     5579.89    299.97 o 
  11   3  12       49.59      187.66    107.05 o 
  13   3  12     4842.88     4653.84    350.43 o 
  15   3  12     7781.91     6878.01    408.96 o 
  17   3  12     2634.63     2558.45    259.78 o 
  19   3  12      281.04      194.84    239.86 o 
  21   3  12     3144.63     3212.98    293.81 o 
  23   3  12     2723.35     2917.53    281.40 o 
  25   3  12      136.82      208.42    170.49 o 
  27   3  12     1829.94     2017.33    246.22 o 
  29   3  12     3264.24     3093.32    302.41 o 
  31   3  12      567.22      956.13    199.52 o 
  33   3  12      653.83      539.81    395.06 o 
  35   3  12     3648.75     3246.52    483.25 o 
  37   3  12     2884.76     2407.45    300.05 o 
  39   3  12      149.15     -243.61    330.40 o 
 -36   4  12     1036.07      580.02    199.50 o 
 -34   4  12      264.37      145.80    182.12 o 
 -32   4  12      159.63      126.77    163.02 o 
 -30   4  12      123.67      210.28    194.00 o 
 -28   4  12       50.07      -32.07    316.29 o 
 -26   4  12     1909.16     1910.84    260.49 o 
 -24   4  12      753.95      955.69    429.16 o 
 -22   4  12      155.54      185.41    161.96 o 
 -20   4  12        6.43     -136.65    136.65 o 
 -18   4  12     1000.60      806.80    192.69 o 
 -16   4  12      411.94       79.95    152.98 o 
 -14   4  12      464.08      724.19    186.62 o 
 -12   4  12     1293.97     1294.49    211.42 o 
 -10   4  12      772.28      920.63    195.25 o 
  -8   4  12      790.62      355.09    218.70 o 
  -6   4  12     1642.63     1416.95    212.53 o 
  -4   4  12     1236.89     1203.34    202.54 o 
  -2   4  12     1602.01     1271.39    198.10 o 
   0   4  12     1314.15     1282.66    198.52 o 
   2   4  12     2266.11     2241.64    594.95 o 
   4   4  12      561.60      665.08    165.14 o 
   6   4  12      141.81       66.34    159.75 o 
   8   4  12     1551.82     1808.06    196.84 o 
  10   4  12     1953.91     2034.93    252.34 o 
  12   4  12      338.25      360.76    208.11 o 
  14   4  12     1031.68      776.71    188.49 o 
  16   4  12      561.96      504.16    228.10 o 
  18   4  12      332.59      351.06    306.88 o 
  20   4  12      807.02      883.37    190.84 o 
  22   4  12      210.66      156.94    170.14 o 
  24   4  12      635.92      558.08    189.01 o 
  26   4  12      200.74      164.82    171.25 o 
  28   4  12      774.60      638.79    217.52 o 
  30   4  12      379.86      327.71    194.86 o 
  32   4  12       84.56     -180.13    180.13 o 
  34   4  12      385.04      227.23    208.56 o 
 -29   5  12      619.93      575.68    204.90 o 
 -27   5  12     3257.44     3372.27    405.65 o 
 -25   5  12     2948.24     3393.84    356.32 o 
 -23   5  12       49.14       69.40    183.74 o 
 -21   5  12      989.06      916.51    223.64 o 
 -19   5  12     1087.54      650.78    220.94 o 
 -17   5  12       12.97      -76.68    155.80 o 
 -15   5  12     1298.09     1377.51    248.72 o 
 -13   5  12     3126.28     3211.97    328.62 o 
 -11   5  12     3777.76     3924.73    357.46 o 
  -9   5  12      127.23       11.36    172.84 o 
  -7   5  12     2557.87     2880.75    304.17 o 
  -5   5  12     1717.67     1952.29    259.40 o 
  -3   5  12      106.99      -47.75    169.31 o 
  -1   5  12     1313.03     1551.29    409.17 o 
   1   5  12     4634.03     4710.56    374.09 o 
   3   5  12     2376.44     1432.11    340.98 o 
   5   5  12      162.66      357.44    228.10 o 
   7   5  12     2433.46     2714.18    292.53 o 
   9   5  12     1777.93     2009.05    258.56 o 
  11   5  12       23.72      163.03    172.84 o 
  13   5  12      864.61      857.47    235.16 o 
  15   5  12     1990.50     2283.56    279.56 o 
  17   5  12     1005.93      906.05    311.58 o 
  19   5  12      818.12     1053.17    487.95 o 
  21   5  12     2819.54     3377.94    396.24 o 
  23   5  12     1230.97     1830.54    283.36 o 
  25   5  12      593.75      424.56    213.55 o 
 -12   6  12      269.29      328.81    222.80 o 
 -10   6  12      587.21      819.51    363.32 o 
  -8   6  12       37.33      -47.43    194.11 o 
  -6   6  12     1137.54     1033.01    246.62 o 
  -4   6  12      651.25      845.66    242.50 o 
  -2   6  12      706.09      818.35    315.11 o 
   0   6  12      250.08       87.01    279.84 o 
   2   6  12      104.70       82.31    261.02 o 
   4   6  12     2096.59     2389.20    430.34 o 
   6   6  12     2408.58     2290.43    451.50 o 
   8   6  12      556.45      141.09    303.35 o 
 -25  -5  13       31.34       56.44    298.65 o 
 -23  -5  13       18.99      388.01    298.65 o 
 -21  -5  13      380.01      745.45    322.17 o 
 -19  -5  13      123.64      326.87    298.65 o 
 -17  -5  13      192.25      164.61    263.38 o 
 -15  -5  13     1065.46      768.96    317.46 o 
 -13  -5  13       24.78      449.15    298.65 o 
 -11  -5  13     1564.91     1253.39    343.33 o 
  -9  -5  13      518.94      425.64    284.54 o 
  -7  -5  13      548.49      206.94    277.49 o 
  -5  -5  13      558.68      620.82    296.30 o 
  -3  -5  13     1981.28     1443.87    369.20 o 
  -1  -5  13      771.83     1020.58    350.38 o 
   1  -5  13      567.72     1107.59    352.74 o 
   3  -5  13      858.73     1441.52    378.60 o 
   5  -5  13      241.16      453.85    308.06 o 
 -34  -4  13       75.19     -148.15    282.19 o 
 -32  -4  13     2636.02     2440.93    435.04 o 
 -30  -4  13     3746.00     3456.81    489.13 o 
 -28  -4  13     1616.60     1166.38    345.68 o 
 -26  -4  13        1.09     -235.16    235.16 o 
 -24  -4  13     2685.35     2996.56    726.64 o 
 -22  -4  13     2224.23     2845.41    423.28 o 
 -20  -4  13      220.19       87.01    244.56 o 
 -18  -4  13     1683.53     1702.54    340.98 o 
 -16  -4  13     4653.61     5001.80    522.05 o 
 -14  -4  13      964.28      540.86    270.43 o 
 -12  -4  13     1610.55     1526.17    326.87 o 
 -10  -4  13     4428.10     3910.67    489.13 o 
  -8  -4  13     2273.90     2245.75    380.96 o 
  -6  -4  13      100.00       -2.35    228.10 o 
  -4  -4  13     2447.40     2546.76    399.77 o 
  -2  -4  13     1935.39     2701.96    404.47 o 
   0  -4  13       57.74     -202.24    225.75 o 
   2  -4  13     6272.54     6104.69    609.06 o 
  16  -4  13      534.40     1001.77    249.27 o 
  18  -4  13     2423.83     2349.22    359.79 o 
  20  -4  13     2109.89     2191.67    333.92 o 
  22  -4  13       40.27      246.92    197.53 o 
  24  -4  13     1767.03     1881.26    322.17 o 
  26  -4  13     1498.54     1497.95    319.81 o 
  28  -4  13       13.95      -75.25    211.64 o 
  30  -4  13      913.30      992.36    324.52 o 
 -39  -3  13      179.54      343.33    326.87 o 
 -37  -3  13       65.27      -72.90    291.60 o 
 -35  -3  13     1940.49     1860.10    395.06 o 
 -33  -3  13     3020.72     2852.46    465.61 o 
 -31  -3  13     3067.00     3073.51    451.50 o 
 -29  -3  13      288.97      247.08    165.29 o 
 -27  -3  13     6266.79     6356.13    408.74 o 
 -25  -3  13     2219.66     2383.90    252.71 o 
 -23  -3  13     1933.55     2034.29    231.02 o 
 -21  -3  13     1493.57     1435.37    317.46 o 
 -19  -3  13      729.99      933.58    268.08 o 
 -17  -3  13     1052.92     1481.49    282.19 o 
 -15  -3  13      162.54      -51.73    199.88 o 
 -13  -3  13     4076.79     3931.83    449.15 o 
 -11  -3  13      799.03      510.29    232.81 o 
  -9  -3  13      719.41      317.46    225.75 o 
  -7  -3  13     2033.77     1895.37    324.52 o 
  -5  -3  13     2252.55     2694.90    355.09 o 
  -3  -3  13      782.70      519.70    232.81 o 
  -1  -3  13     6991.40     6450.37    526.75 o 
   1  -3  13     3910.68     4444.48    477.37 o 
   7  -3  13     3020.23     2974.74    338.63 o 
   9  -3  13     2525.64     2659.63    315.11 o 
  11  -3  13      301.43      696.07    192.83 o 
  13  -3  13       82.87      235.16    171.66 o 
  15  -3  13     3349.45     3835.42    411.53 o 
  17  -3  13      853.68      877.14    213.99 o 
  19  -3  13       42.45        4.70    155.20 o 
  21  -3  13      595.83      813.64    232.81 o 
  23  -3  13     1457.27     1648.45    296.30 o 
  25  -3  13     2824.74     3205.20    420.93 o 
  27  -3  13      296.13      522.05    235.16 o 
  29  -3  13      764.30      507.94    232.81 o 
  31  -3  13      146.05      651.39    251.62 o 
  33  -3  13      426.63      244.56    216.34 o 
  35  -3  13      494.73      945.33    286.89 o 
  37  -3  13        8.42     -171.66    216.34 o 
 -44  -2  13     1276.33     1001.77    383.31 o 
 -42  -2  13     1122.87     1245.80    237.83 o 
 -40  -2  13       64.18      -49.38    298.65 o 
 -38  -2  13     1209.03      783.07    345.68 o 
 -36  -2  13      834.21      270.43    293.95 o 
 -34  -2  13      151.55      457.95    306.88 o 
 -32  -2  13     1921.44     1739.26    224.13 o 
 -30  -2  13     2769.95     2639.84    264.56 o 
 -28  -2  13      242.97      158.59    142.54 o 
 -26  -2  13      890.60      833.99    169.00 o 
 -24  -2  13     2826.20     2745.90    251.81 o 
 -22  -2  13     1687.50     1400.63    235.16 o 
 -20  -2  13      197.97      158.63    216.34 o 
 -18  -2  13     5251.18     5126.66    329.54 o 
 -16  -2  13     6465.51     5400.74    332.56 o 
 -14  -2  13      614.92      732.83    156.30 o 
 -12  -2  13     3284.46     2892.44    352.74 o 
 -10  -2  13    10274.52     8517.40    618.46 o 
  -8  -2  13     7394.62     6471.53    517.35 o 
  -6  -2  13      719.35      738.39    218.70 o 
  -4  -2  13     2103.45     1957.31    186.75 o 
  -2  -2  13     3366.54     2975.27    229.18 o 
   0  -2  13     1076.01      874.53    137.29 o 
   2  -2  13      718.68      868.22    140.07 o 
   4  -2  13     3547.12     3534.42    350.38 o 
   6  -2  13     1157.13     1133.46    211.64 o 
   8  -2  13      351.99      277.49    157.56 o 
  10  -2  13     2246.23     1921.24    277.49 o 
  12  -2  13     1788.32     2304.54    301.00 o 
  14  -2  13       44.68       42.33    152.85 o 
  16  -2  13     1850.35     1885.96    286.89 o 
  18  -2  13     2859.53     3266.34    376.25 o 
  20  -2  13      473.26      392.71    211.64 o 
  22  -2  13     1812.14     2191.67    331.57 o 
  24  -2  13     8891.50     8336.33    641.98 o 
  26  -2  13     6769.65     6029.44    531.46 o 
  28  -2  13     1133.83     1215.76    293.95 o 
  30  -2  13      111.46      169.31    199.88 o 
  32  -2  13     1471.24     1514.41    315.11 o 
  34  -2  13     1017.53      681.96    263.38 o 
  36  -2  13       85.30      -87.01    183.42 o 
  38  -2  13     1367.95     1201.65    319.81 o 
  40  -2  13      924.36     1069.97    298.65 o 
 -45  -1  13      756.42     1570.85    444.45 o 
 -43  -1  13     2339.97     3322.78    514.99 o 
 -41  -1  13     7470.70     8754.91    731.34 o 
 -39  -1  13     1408.05     1345.99    237.28 o 
 -37  -1  13      376.73      361.34    168.76 o 
 -35  -1  13     3957.25     4783.53    366.62 o 
 -33  -1  13    10880.43    11481.24    575.07 o 
 -31  -1  13     1272.99     1511.52    208.55 o 
 -29  -1  13     2874.74     3294.14    281.76 o 
 -27  -1  13     4914.82     5256.97    357.44 o 
 -25  -1  13     2158.47     2582.00    275.13 o 
 -23  -1  13       72.49      -16.06    120.79 o 
 -21  -1  13     9156.97    10651.69    516.14 o 
 -19  -1  13    16355.53    16785.33    749.09 o 
 -17  -1  13     2833.13     3283.46    254.26 o 
 -15  -1  13    12726.01    12941.16    599.40 o 
 -13  -1  13    21160.08    22838.16    795.84 o 
 -11  -1  13     4114.39     4252.43    227.47 o 
  -9  -1  13       95.10      192.09     84.70 o 
  -7  -1  13    15065.47    15631.74    580.11 o 
  -5  -1  13    29225.18    29854.77   1193.90 o 
  -3  -1  13     1117.83     1440.82    156.60 o 
  -1  -1  13     6340.29     6741.53    338.63 o 
   1  -1  13    13423.38    13028.10    626.03 o 
   3  -1  13    13603.82    12850.01    594.41 o 
   5  -1  13     5472.45     4886.57    439.74 o 
   7  -1  13     1814.31     2116.42    289.24 o 
   9  -1  13     6786.94     6779.59    482.07 o 
  11  -1  13     1873.60     2255.16    305.70 o 
  13  -1  13     6237.38     7139.38    557.32 o 
  15  -1  13     5680.79     6344.55    552.62 o 
  17  -1  13     5997.60     6029.44    482.07 o 
  19  -1  13     1307.12     1862.45    298.65 o 
  21  -1  13     9504.88     9434.52    686.66 o 
  23  -1  13     8049.06     8489.18    672.55 o 
  25  -1  13      732.98      733.69    246.92 o 
  27  -1  13     3489.71     4430.37    496.18 o 
  29  -1  13    10765.28    11146.46    806.59 o 
  31  -1  13     3310.48     4333.95    484.42 o 
  33  -1  13      716.22      959.44    286.89 o 
  35  -1  13     2770.23     3348.64    449.15 o 
  37  -1  13      450.90      385.66    242.21 o 
  39  -1  13      268.99     -105.82    204.59 o 
  41  -1  13     1920.04     2572.62    430.34 o 
  43  -1  13     3036.56     3459.17    491.48 o 
 -46   0  13       19.54     -117.58    343.33 o 
 -44   0  13        0.63       41.86    178.76 o 
 -42   0  13       87.00      257.56    342.15 o 
 -40   0  13        0.45      172.64    162.19 o 
 -38   0  13       10.92      160.42    158.35 o 
 -36   0  13       73.26        0.48    148.59 o 
 -34   0  13       12.17      -68.20    129.53 o 
 -32   0  13        9.16      195.02    150.86 o 
 -30   0  13       16.57       38.73    130.51 o 
 -28   0  13        2.18      -13.82    132.74 o 
 -26   0  13        3.36      171.89    132.12 o 
 -24   0  13        2.28      -76.16     93.20 o 
 -22   0  13        3.71      -85.53     85.53 o 
 -20   0  13      121.71      237.23     92.58 o 
 -18   0  13       63.79       93.05     87.15 o 
 -16   0  13       81.83      -41.79     90.22 o 
 -14   0  13       20.07      -58.79     80.76 o 
 -12   0  13        2.14       41.52     78.97 o 
 -10   0  13        1.34      -65.49    146.41 o 
  -8   0  13        2.66      -22.11     73.24 o 
  -6   0  13       89.54       65.25     74.89 o 
  -4   0  13       86.55      145.11     77.50 o 
  -2   0  13       13.03       -4.60     77.57 o 
   0   0  13      153.13      125.72     80.62 o 
   2   0  13      165.79      138.34    222.22 o 
   4   0  13       64.73      -20.29     97.73 o 
   6   0  13       20.10      142.95    107.24 o 
   8   0  13       92.40      181.24    114.16 o 
  10   0  13      160.71      171.66    159.91 o 
  12   0  13       16.92       -2.35    150.50 o 
  14   0  13       88.51        4.70    171.66 o 
  16   0  13       10.79       51.73    162.26 o 
  18   0  13       83.70      317.46    195.18 o 
  20   0  13        0.05      -25.87    174.02 o 
  22   0  13       10.68     -138.74    169.31 o 
  24   0  13       45.95     -164.61    164.61 o 
  26   0  13        0.08     -162.26    188.13 o 
  28   0  13        0.09       47.03    204.59 o 
  30   0  13        2.87     -169.31    169.31 o 
  32   0  13        9.38      209.29    213.99 o 
  34   0  13        0.75     -197.53    197.53 o 
  36   0  13       25.21      171.66    237.51 o 
  38   0  13       11.33     -209.29    209.29 o 
  40   0  13        3.73     -213.99    213.99 o 
  42   0  13        1.16     -103.47    237.51 o 
 -45   1  13      650.40      498.53    279.84 o 
 -43   1  13     2188.77     2759.51    298.31 o 
 -41   1  13     7150.51     8173.42    504.41 o 
 -39   1  13     1785.21     2060.07    251.94 o 
 -37   1  13      338.92      290.27    155.92 o 
 -35   1  13     4401.08     5310.39    362.39 o 
 -33   1  13    10642.10    11379.63    471.04 o 
 -31   1  13     1315.19     1378.73    185.85 o 
 -29   1  13     2982.51     3849.66    298.89 o 
 -27   1  13     4654.64     5132.29    355.42 o 
 -25   1  13     2094.09     2440.17    282.19 o 
 -23   1  13       83.85      -28.63    112.92 o 
 -21   1  13     8923.86    10255.72    523.78 o 
 -19   1  13    16647.61    16912.10    762.40 o 
 -17   1  13     2712.73     2973.84    256.80 o 
 -15   1  13    12308.05    12933.71    614.37 o 
 -13   1  13    21084.38    23606.67    995.99 o 
 -11   1  13     4490.58     4872.58    317.58 o 
  -9   1  13      167.01      352.39    123.67 o 
  -7   1  13    16866.63    17221.56    731.55 o 
  -5   1  13    26831.75    27890.51   1208.78 o 
  -3   1  13     1079.88     1259.41    173.47 o 
  -1   1  13     4087.37     4755.65    333.43 o 
   1   1  13    16310.23    15681.25    657.29 o 
   3   1  13    13623.96    13624.62    615.87 o 
   5   1  13     5823.66     5883.16    329.89 o 
   7   1  13     2369.13     2708.87    178.34 o 
   9   1  13     5179.20     5388.87    263.03 o 
  11   1  13     2076.89     2120.45    162.79 o 
  13   1  13     6752.13     7136.23    313.57 o 
  15   1  13     7198.02     7500.79    320.61 o 
  17   1  13     4855.32     4898.36    265.16 o 
  19   1  13      918.91     1059.70    134.32 o 
  21   1  13     8735.01     9269.18    391.14 o 
  23   1  13     8527.54     9339.26    485.41 o 
  25   1  13      729.69      883.07    182.91 o 
  27   1  13     3852.73     4782.78    359.51 o 
  29   1  13    10912.58    11109.10    576.08 o 
  31   1  13     3100.80     3644.94    460.91 o 
  33   1  13      719.55      630.22    256.32 o 
  35   1  13     2814.01     3419.19    449.15 o 
  37   1  13      347.39      155.20    242.21 o 
  39   1  13      274.02      -35.27    251.62 o 
  41   1  13     1169.45     1631.99    371.55 o 
  43   1  13     3718.75     3221.66    477.37 o 
 -44   2  13     1297.74     1439.16    355.09 o 
 -42   2  13     1125.88      757.21    301.00 o 
 -40   2  13       70.68     -164.61    164.61 o 
 -38   2  13     1262.27     1431.51    231.85 o 
 -36   2  13      833.59      688.64    182.34 o 
 -34   2  13      156.68      223.62    152.85 o 
 -32   2  13     1883.63     2041.29    249.41 o 
 -30   2  13     2954.09     3127.08    456.21 o 
 -28   2  13      247.29      186.95    146.33 o 
 -26   2  13      895.98      833.67    179.58 o 
 -24   2  13     2716.16     2468.54    326.87 o 
 -22   2  13     1620.99     1089.14    190.68 o 
 -20   2  13      193.31      180.40    137.79 o 
 -18   2  13     4981.42     4663.02    348.36 o 
 -16   2  13     6397.72     5730.61    618.46 o 
 -14   2  13      682.77      794.41    162.96 o 
 -12   2  13     3196.14     3271.11    271.73 o 
 -10   2  13    10122.63     8640.50    459.70 o 
  -8   2  13     7379.32     6840.29    390.43 o 
  -6   2  13      720.51      746.46    211.64 o 
  -4   2  13     2245.76     2345.50    380.96 o 
  -2   2  13     3502.59     3432.21    475.02 o 
   0   2  13      973.30      991.37    165.39 o 
   2   2  13      728.35     1040.22    248.09 o 
   4   2  13     3593.84     3784.73    656.09 o 
   6   2  13     1344.72     1676.36    153.46 o 
   8   2  13      334.12      560.33    147.04 o 
  10   2  13     2291.10     2375.16    181.62 o 
  12   2  13     1837.32     1768.02    164.06 o 
  14   2  13       54.73       19.64     94.40 o 
  16   2  13     1812.10     1677.10    288.32 o 
  18   2  13     2789.88     2383.75    245.49 o 
  20   2  13      410.16      122.34    324.52 o 
  22   2  13     1753.55     1855.36    223.61 o 
  24   2  13     8523.36     8225.74    464.70 o 
  26   2  13     6665.11     6205.54    404.90 o 
  28   2  13     1143.41     1383.20    212.84 o 
  30   2  13      171.77      156.05    161.96 o 
  32   2  13     1424.52     1652.78    241.11 o 
  34   2  13     1020.28      867.88    199.21 o 
  36   2  13       74.48      112.12    183.39 o 
  38   2  13     1475.29     1398.92    256.87 o 
  40   2  13      937.61      822.28    242.74 o 
 -39   3  13      390.98      792.48    282.19 o 
 -37   3  13       74.23       18.81    277.49 o 
 -35   3  13     2023.94     2442.10    289.87 o 
 -33   3  13     3003.74     3853.23    347.52 o 
 -31   3  13     3065.24     3611.32    589.07 o 
 -29   3  13      246.73      234.96    159.68 o 
 -27   3  13     6199.36     6929.29    430.32 o 
 -25   3  13     2395.35     2369.26    271.47 o 
 -23   3  13     2006.17     2290.02    263.39 o 
 -21   3  13     1391.36     1215.10    206.90 o 
 -19   3  13      485.61      474.28    171.09 o 
 -17   3  13     1248.43     1001.71    249.27 o 
 -15   3  13      230.88       89.94    141.08 o 
 -13   3  13     4359.26     4647.42    352.41 o 
 -11   3  13      693.60      786.94    176.05 o 
  -9   3  13      728.26      890.67    221.05 o 
  -7   3  13     2000.69     2496.97    249.41 o 
  -5   3  13     1890.08     1876.23    228.01 o 
  -3   3  13      890.29      927.56    172.07 o 
  -1   3  13     6761.58     5866.75    532.63 o 
   1   3  13     4033.29     4202.79    471.49 o 
   3   3  13      371.33      250.15    175.19 o 
   5   3  13     3635.25     4065.72    252.50 o 
   7   3  13     3211.37     3536.53    231.24 o 
   9   3  13     2436.63     2649.46    229.09 o 
  11   3  13      323.62      324.73    119.70 o 
  13   3  13      241.34      240.25    145.62 o 
  15   3  13     3432.76     3862.94    329.22 o 
  17   3  13      646.66      407.89    166.26 o 
  19   3  13       27.45       57.83    145.87 o 
  21   3  13      469.04      355.60    171.61 o 
  23   3  13     1425.76     1358.46    242.21 o 
  25   3  13     2771.11     3175.03    304.30 o 
  27   3  13      333.20      322.55    166.26 o 
  29   3  13     1044.37      668.86    193.67 o 
  31   3  13      128.00      175.66    179.13 o 
  33   3  13      493.19      239.00    190.34 o 
  35   3  13      333.37      450.72    198.21 o 
  37   3  13       16.17      129.14    218.70 o 
 -34   4  13       44.07        8.15    178.72 o 
 -32   4  13     2555.55     2921.42    319.05 o 
 -30   4  13     3628.92     3364.18    514.99 o 
 -28   4  13     1661.02     2085.47    798.36 o 
 -26   4  13       50.48      -22.34    157.97 o 
 -24   4  13     2805.38     3131.87    329.89 o 
 -22   4  13     2280.11     2463.97    295.63 o 
 -20   4  13      205.46      547.93    404.47 o 
 -18   4  13     1747.38     1889.32    424.46 o 
 -16   4  13     4237.63     4399.31    679.60 o 
 -14   4  13     1167.58     1124.89    208.47 o 
 -12   4  13     1394.01     1383.45    336.28 o 
 -10   4  13     4814.06     4413.93    356.53 o 
  -8   4  13     2470.10     2565.56    419.76 o 
  -6   4  13      110.52      211.12    152.74 o 
  -4   4  13     2461.90     2836.14    286.75 o 
  -2   4  13     2018.28     2212.05    254.00 o 
   0   4  13      174.15       -5.74    202.24 o 
   2   4  13     5906.76     5601.54    406.54 o 
   4   4  13    11968.59     9853.39    528.58 o 
   6   4  13     4412.21     4404.05    400.08 o 
   8   4  13       83.79     -123.80    123.80 o 
  10   4  13     2742.43     2634.55    290.42 o 
  12   4  13     4908.50     4834.74    532.63 o 
  14   4  13      579.09      558.73    264.55 o 
  16   4  13      769.21      576.80    190.13 o 
  18   4  13     2461.34     2561.55    281.74 o 
  20   4  13     1998.07     1748.63    243.09 o 
  22   4  13       10.92     -129.80    161.19 o 
  24   4  13     1555.72     1566.23    239.75 o 
  26   4  13     1540.09     1370.69    238.34 o 
  28   4  13       42.26       -5.86    181.12 o 
  30   4  13      981.88      647.73    242.50 o 
 -25   5  13       52.47       59.33    188.28 o 
 -23   5  13       17.83     -151.84    168.05 o 
 -21   5  13      455.56      533.08    214.52 o 
 -19   5  13      162.63      253.18    446.80 o 
 -17   5  13      190.82     -173.43    173.43 o 
 -15   5  13      994.49     1017.46    404.47 o 
 -13   5  13       79.39     -137.67    291.60 o 
 -11   5  13     1608.74     1489.01    258.67 o 
  -9   5  13      490.37      541.12    198.58 o 
  -7   5  13      841.10      502.18    194.95 o 
  -5   5  13      439.92      624.72    316.29 o 
  -3   5  13     1977.91     1908.29    260.13 o 
  -1   5  13      590.88      596.90    195.25 o 
   1   5  13      726.26     1582.62    246.08 o 
   3   5  13      843.86      881.84    315.11 o 
   5   5  13      193.41      103.47    253.97 o 
   7   5  13     1051.25      411.53    256.32 o 
   9   5  13      578.91      360.38    376.25 o 
  11   5  13      439.89      587.31    188.07 o 
  13   5  13      234.41      340.62    320.99 o 
  15   5  13      230.20      508.94    188.46 o 
  17   5  13      247.93      474.29    196.42 o 
  19   5  13      311.08      316.02    192.83 o 
  21   5  13     1756.01     1981.95    293.06 o 
 -21  -5  14     1343.33     1281.61    383.31 o 
 -19  -5  14     1298.36     1784.85    357.44 o 
 -17  -5  14       78.43     -256.32    256.32 o 
 -15  -5  14     1329.74     1152.27    333.92 o 
 -13  -5  14     3856.87     4507.97    550.27 o 
 -11  -5  14      690.12      514.99    303.35 o 
  -9  -5  14      357.80      390.36    322.17 o 
  -7  -5  14     1695.32     1467.38    373.90 o 
  -5  -5  14     1508.73     1418.00    373.90 o 
  -3  -5  14      148.43     -129.34    279.84 o 
  -1  -5  14      531.85      249.27    296.30 o 
   1  -5  14     1196.24     1441.52    402.12 o 
   3  -5  14      281.08       51.73    298.65 o 
   5  -5  14      276.09      282.19    338.63 o 
 -32  -4  14       60.84      195.18    284.54 o 
 -30  -4  14       33.55     -209.29    268.08 o 
 -28  -4  14      699.56      547.92    326.87 o 
 -26  -4  14      305.42      359.79    291.60 o 
 -24  -4  14      412.83      158.60    175.37 o 
 -22  -4  14      905.16      762.96    205.11 o 
 -20  -4  14      352.70      543.21    303.35 o 
 -18  -4  14      800.17      641.98    282.19 o 
 -16  -4  14     1272.26     1422.70    317.46 o 
 -14  -4  14      167.03      148.15    239.86 o 
 -12  -4  14      658.48      371.55    251.62 o 
 -10  -4  14       46.10      -58.79    230.45 o 
  -8  -4  14      189.78     -218.70    218.70 o 
  -6  -4  14      206.30       65.84    242.21 o 
  -4  -4  14      897.01      710.18    291.60 o 
  -2  -4  14      586.20      291.60    253.97 o 
   0  -4  14     2038.96     1761.33    369.20 o 
   2  -4  14     2141.12     2144.64    371.55 o 
   4  -4  14      420.43      964.15    319.81 o 
  20  -4  14     1521.51     1711.95    336.28 o 
  22  -4  14      305.35      181.07    235.16 o 
  24  -4  14      233.25      195.18    242.21 o 
  26  -4  14      203.66      411.53    268.08 o 
  28  -4  14       38.90      533.81    291.60 o 
 -37  -3  14        4.07      -54.09    298.65 o 
 -35  -3  14     1427.45     1173.44    352.74 o 
 -33  -3  14     2200.71     2372.74    416.23 o 
 -31  -3  14      224.99      264.93    185.07 o 
 -29  -3  14     2367.16     2650.44    579.66 o 
 -27  -3  14     3875.56     3594.49    324.20 o 
 -25  -3  14      911.86     1159.16    217.52 o 
 -23  -3  14      141.16      213.26    165.79 o 
 -21  -3  14     4995.20     4266.59    336.64 o 
 -19  -3  14     4842.31     4662.77    506.76 o 
 -17  -3  14       18.51      -49.38    206.94 o 
 -15  -3  14     3210.93     2958.28    402.12 o 
 -13  -3  14     5196.76     5070.00    482.07 o 
 -11  -3  14     1377.44     1396.84    286.89 o 
  -9  -3  14      769.09      126.99    213.99 o 
  -7  -3  14     5670.40     4895.98    500.89 o 
  -5  -3  14     5604.35     5065.29    477.37 o 
  -3  -3  14       17.01      176.37    211.64 o 
  -1  -3  14     2700.59     2746.64    380.96 o 
   1  -3  14     2516.15     2487.97    362.14 o 
   3  -3  14     1409.87     1634.34    312.76 o 
   9  -3  14     1975.56     1989.43    289.24 o 
  11  -3  14      614.50      740.75    204.59 o 
  13  -3  14     5363.83     5168.76    465.61 o 
  15  -3  14     7369.06     6459.78    531.46 o 
  17  -3  14     2952.22     2756.05    364.49 o 
  19  -3  14       58.91     -141.09    166.96 o 
  21  -3  14      873.17     1034.69    263.38 o 
  23  -3  14      465.59      458.56    218.70 o 
  25  -3  14      608.60      855.97    253.97 o 
  27  -3  14     4443.08     4329.25    498.53 o 
  29  -3  14     3467.01     5095.86    538.51 o 
  31  -3  14      201.38       49.38    221.05 o 
  33  -3  14      546.97      533.81    258.67 o 
 -42  -2  14      371.98      696.07    390.36 o 
 -40  -2  14     1048.83      837.16    371.55 o 
 -38  -2  14     1596.48     2224.59    413.88 o 
 -36  -2  14      764.15     1241.63    355.09 o 
 -34  -2  14       45.51     -159.51    159.51 o 
 -32  -2  14     1679.92     1869.50    238.83 o 
 -30  -2  14     3800.74     3406.57    319.21 o 
 -28  -2  14     2854.26     3286.67    286.66 o 
 -26  -2  14     1252.23     1130.20    195.33 o 
 -24  -2  14     7945.35     8693.75    461.43 o 
 -22  -2  14     4236.64     4301.19    320.91 o 
 -20  -2  14      440.67      276.56    189.30 o 
 -18  -2  14     3532.55     3609.51    275.97 o 
 -16  -2  14     2025.27     1829.59    219.42 o 
 -14  -2  14       86.93     -246.80    263.38 o 
 -12  -2  14     7936.30     7640.27    602.00 o 
 -10  -2  14    15553.78    16183.54    942.98 o 
  -8  -2  14     1943.49     2431.53    315.11 o 
  -6  -2  14     2047.48     1902.42    284.54 o 
  -4  -2  14     4938.56     4794.86    453.85 o 
  -2  -2  14     6366.54     6533.15    349.66 o 
   0  -2  14     4125.99     4550.06    304.01 o 
   2  -2  14     3468.89     4095.06    277.45 o 
   4  -2  14     7571.79     8037.68    566.73 o 
   6  -2  14      937.21     1291.01    230.45 o 
   8  -2  14       47.23       23.52    143.45 o 
  10  -2  14     1242.23     1349.80    263.38 o 
  12  -2  14     3640.38     4870.11    449.15 o 
  14  -2  14      862.34     1178.14    239.86 o 
  16  -2  14     4647.82     5020.61    446.80 o 
  18  -2  14     9884.25     9660.27    684.31 o 
  20  -2  14      677.23     1029.99    246.92 o 
  22  -2  14     3665.16     4754.88    496.18 o 
  24  -2  14     7255.59     7689.65    649.03 o 
  26  -2  14     3703.86     5229.90    547.92 o 
  28  -2  14     1083.91     1201.65    301.00 o 
  30  -2  14      127.90      122.28    216.34 o 
  32  -2  14     3055.28     4369.23    507.94 o 
  34  -2  14      709.87      477.37    263.38 o 
  36  -2  14     1523.94     2281.03    395.06 o 
  38  -2  14     2439.31     2619.65    427.99 o 
 -43  -1  14      620.87      928.87    416.23 o 
 -41  -1  14      699.64     1004.12    380.96 o 
 -39  -1  14      243.55      204.88    250.44 o 
 -37  -1  14      138.97      223.00    163.11 o 
 -35  -1  14     1021.25     1078.83    206.18 o 
 -33  -1  14      576.65      456.99    172.22 o 
 -31  -1  14       72.37      171.01    155.88 o 
 -29  -1  14      877.09      648.82    163.71 o 
 -27  -1  14     2206.27     1758.22    213.27 o 
 -25  -1  14      819.33      945.42    171.81 o 
 -23  -1  14      104.37      196.73    140.29 o 
 -21  -1  14     1889.40     1725.43    206.42 o 
 -19  -1  14     2674.33     2476.24    229.47 o 
 -17  -1  14     1043.09     1070.68    172.10 o 
 -15  -1  14      127.18      217.84    125.14 o 
 -13  -1  14       79.28      127.73    121.35 o 
 -11  -1  14      386.15      289.80     97.79 o 
  -9  -1  14     2971.74     2756.34    199.61 o 
  -7  -1  14     4352.66     4063.86    225.69 o 
  -5  -1  14     3283.07     2978.75    191.28 o 
  -3  -1  14      211.47      121.68    104.52 o 
  -1  -1  14      580.11      491.95    123.67 o 
   1  -1  14      752.99      771.20    175.19 o 
   3  -1  14       41.17      105.14    201.06 o 
   5  -1  14      379.61      487.92    196.36 o 
   7  -1  14     1657.58     1965.92    270.43 o 
   9  -1  14     1564.74     1641.40    268.08 o 
  11  -1  14       11.49     -117.58    145.80 o 
  13  -1  14      929.50     1055.86    246.92 o 
  15  -1  14     1004.69     1410.94    275.13 o 
  17  -1  14      382.06      275.13    199.88 o 
  19  -1  14       77.10     -141.09    181.07 o 
  21  -1  14      806.18      437.39    228.10 o 
  23  -1  14      224.45      230.45    213.99 o 
  25  -1  14      301.83      258.67    206.94 o 
  27  -1  14     1316.93      895.95    270.43 o 
  29  -1  14     1619.65     1888.31    343.33 o 
  31  -1  14      496.80      611.41    244.56 o 
  33  -1  14        7.74       47.03    213.99 o 
  35  -1  14       84.21     -197.53    197.53 o 
  37  -1  14       60.74     -209.29    209.29 o 
  39  -1  14       14.11     -202.24    202.24 o 
 -44   0  14     4645.34     5639.09    434.71 o 
 -42   0  14       27.82       50.35    171.63 o 
 -40   0  14     2209.95     2587.78    349.21 o 
 -38   0  14     4646.45     5383.32    780.72 o 
 -36   0  14     2926.93     2962.25    299.96 o 
 -34   0  14       11.47       75.09    153.98 o 
 -32   0  14     6901.21     7553.44    458.56 o 
 -30   0  14    13284.64    15072.30    714.18 o 
 -28   0  14     3368.25     3311.71    288.63 o 
 -26   0  14     2314.94     2897.62    266.88 o 
 -24   0  14     6680.77     6641.85    517.35 o 
 -22   0  14     8566.32    10377.32    510.45 o 
 -20   0  14     1531.27     1956.74    162.78 o 
 -18   0  14     8781.24    10265.96    408.53 o 
 -16   0  14     8517.75     8473.29    350.68 o 
 -14   0  14     1753.54     2390.00    220.28 o 
 -12   0  14     9386.83    10304.05    600.83 o 
 -10   0  14    16613.65    17521.60    811.29 o 
  -8   0  14     2412.99     2355.51    214.48 o 
  -6   0  14      981.74     1123.48    161.96 o 
  -4   0  14    13983.14    14228.38    650.10 o 
  -2   0  14    13766.03    13455.95    726.64 o 
   0   0  14     1727.33     1826.77    265.73 o 
   2   0  14      315.16      342.67    124.41 o 
   4   0  14    20599.35    20949.04    909.55 o 
   6   0  14     6406.26     6856.38    381.55 o 
   8   0  14    10444.62    10997.34    535.40 o 
  10   0  14     5816.44     6575.60    372.07 o 
  12   0  14    13967.37    14218.98    658.45 o 
  14   0  14     3992.05     4282.22    444.45 o 
  16   0  14     5382.16     5728.44    514.99 o 
  18   0  14    23438.00    23816.75   1476.79 o 
  20   0  14     2417.22     3080.56    409.17 o 
  22   0  14     3313.87     3731.95    451.50 o 
  24   0  14     3183.50     4331.60    484.42 o 
  26   0  14     4252.83     5462.71    562.03 o 
  28   0  14      601.55      578.49    239.86 o 
  30   0  14     5302.36     6302.22    618.46 o 
  32   0  14     8581.79     9171.14    724.28 o 
  34   0  14     4338.80     5060.59    569.08 o 
  36   0  14     2272.80     2880.68    456.21 o 
  38   0  14     2713.68     3673.16    491.48 o 
  40   0  14      534.82      303.35    291.60 o 
 -43   1  14      658.06      858.32    303.35 o 
 -41   1  14      786.66      630.22    263.38 o 
 -39   1  14      221.44      348.03    225.75 o 
 -37   1  14      153.50      232.81    202.24 o 
 -35   1  14     1016.96     1215.76    277.49 o 
 -33   1  14      581.22      564.38    228.10 o 
 -31   1  14       71.30       38.68    144.41 o 
 -29   1  14      880.57      895.36    179.21 o 
 -27   1  14     2097.34     2164.50    227.87 o 
 -25   1  14      816.38      685.30    166.96 o 
 -23   1  14       74.21      131.81    125.34 o 
 -21   1  14     1981.62     1974.71    313.94 o 
 -19   1  14     2735.48     2270.25    262.20 o 
 -17   1  14     1012.24     1336.79    183.74 o 
 -15   1  14      232.19      332.75    133.03 o 
 -13   1  14      149.60      147.83    122.00 o 
 -11   1  14      432.08      623.97    141.34 o 
  -9   1  14     2966.61     2957.40    251.02 o 
  -7   1  14     4403.38     4316.08    303.43 o 
  -5   1  14     3393.20     3318.46    258.62 o 
  -3   1  14      207.11      256.89    130.23 o 
  -1   1  14      566.40      681.62    145.97 o 
   1   1  14      822.30      703.83    157.56 o 
   3   1  14       47.67      110.59    111.87 o 
   5   1  14      441.70      464.92    135.86 o 
   7   1  14     1580.78     1402.21    141.31 o 
   9   1  14     1508.23     1536.03    146.78 o 
  11   1  14       10.18      -13.11     87.64 o 
  13   1  14      905.21     1090.03    169.70 o 
  15   1  14     1025.52      821.70    162.72 o 
  17   1  14      421.35      666.95    149.11 o 
  19   1  14       56.22      -21.45    110.49 o 
  21   1  14      862.89      620.82    242.21 o 
  23   1  14      238.69      333.92    228.10 o 
  25   1  14      289.60      505.59    244.56 o 
  27   1  14     1308.71     1514.41    315.11 o 
  29   1  14     1645.51     1784.85    359.79 o 
  31   1  14      538.69      268.08    263.38 o 
  33   1  14       32.62     -232.81    232.81 o 
  35   1  14      171.43      162.26    263.38 o 
  37   1  14       68.56      -18.81    256.32 o 
  39   1  14        9.83     -112.88    232.81 o 
 -42   2  14      721.78      905.36    312.76 o 
 -40   2  14     1039.53     1528.52    348.03 o 
 -38   2  14     1890.86     2366.31    284.56 o 
 -36   2  14      498.65     1038.05    212.82 o 
 -34   2  14       55.63     -136.57    136.57 o 
 -32   2  14     1890.63     1840.87    245.16 o 
 -30   2  14     4596.62     5512.81    380.77 o 
 -28   2  14     2370.54     2877.45    319.81 o 
 -26   2  14     1206.04     1273.78    283.36 o 
 -24   2  14     7438.84     8407.62    478.75 o 
 -22   2  14     3698.92     4179.81    334.81 o 
 -20   2  14      415.44      218.05    224.58 o 
 -18   2  14     2959.55     2984.89    373.90 o 
 -16   2  14     3577.36     3844.58    335.10 o 
 -14   2  14      261.51      204.84    285.72 o 
 -12   2  14     8702.65     8557.17    458.77 o 
 -10   2  14    14243.99    13202.01    672.26 o 
  -8   2  14     1461.32     1679.93    215.86 o 
  -6   2  14     1916.35     1774.74    217.52 o 
  -4   2  14     5895.87     5945.28    363.60 o 
  -2   2  14     5225.85     5804.00    374.29 o 
   0   2  14     4341.06     5085.19    351.56 o 
   2   2  14     3336.80     3577.42    490.30 o 
   4   2  14     7410.01     7563.01    426.56 o 
   6   2  14     1659.05     1728.93    161.98 o 
   8   2  14       98.87       72.30     98.83 o 
  10   2  14     2307.38     2449.34    190.84 o 
  12   2  14     2984.01     3559.49    311.13 o 
  14   2  14      797.59      894.89    137.52 o 
  16   2  14     4582.37     4828.51    370.64 o 
  18   2  14     9008.61     9025.82    494.63 o 
  20   2  14      943.52     1156.38    195.38 o 
  22   2  14     3465.92     3811.77    328.25 o 
  24   2  14     7459.24     8537.49    531.46 o 
  26   2  14     3793.61     4545.82    369.10 o 
  28   2  14     1008.00     1298.66    408.00 o 
  30   2  14      321.12      304.24    189.01 o 
  32   2  14     2814.19     3227.37    334.21 o 
  34   2  14      550.65      615.78    220.48 o 
  36   2  14     1344.10     1497.95    362.14 o 
  38   2  14     3227.55     3113.48    470.31 o 
 -37   3  14       45.75      157.74    273.96 o 
 -35   3  14     1601.01     1613.11    410.35 o 
 -33   3  14     2107.52     1929.30    267.47 o 
 -31   3  14      218.93     -100.89    291.60 o 
 -29   3  14     2318.36     2291.62    285.77 o 
 -27   3  14     4176.99     4445.16    379.78 o 
 -25   3  14      887.27      967.91    195.25 o 
 -23   3  14      134.62      237.26    157.94 o 
 -21   3  14     4722.76     4494.01    904.18 o 
 -19   3  14     5042.30     4829.84    747.80 o 
 -17   3  14       15.19       56.01    141.81 o 
 -15   3  14     3374.90     3451.09    310.61 o 
 -13   3  14     5437.85     5676.53    404.05 o 
 -11   3  14     1317.09     1033.15    197.85 o 
  -9   3  14      804.25      882.61    178.61 o 
  -7   3  14     5543.38     5111.53    462.08 o 
  -5   3  14     5590.89     5339.94    360.85 o 
  -3   3  14       26.62      148.95    137.82 o 
  -1   3  14     3175.57     3039.65    280.15 o 
   1   3  14     2799.33     2501.87    324.52 o 
   3   3  14     1290.26     1254.55    196.62 o 
   5   3  14      338.54      319.26    217.52 o 
   7   3  14     5329.33     4845.66    287.22 o 
   9   3  14     2088.32     2322.33    263.59 o 
  11   3  14      596.50      489.76    138.97 o 
  13   3  14     5144.16     5481.22    605.53 o 
  15   3  14     7282.18     6536.51    406.49 o 
  17   3  14     3010.27     2722.61    277.68 o 
  19   3  14       30.30       54.01    152.87 o 
  21   3  14     1048.19     1074.85    386.83 o 
  23   3  14      649.90      314.56    180.41 o 
  25   3  14      591.10      823.63    206.01 o 
  27   3  14     4269.37     4511.77    378.29 o 
  29   3  14     3220.83     3333.06    341.68 o 
  31   3  14      163.02       49.67    195.33 o 
  33   3  14      601.09      451.94    211.60 o 
 -32   4  14       73.11       82.94    174.95 o 
 -30   4  14       33.56      142.24    176.80 o 
 -28   4  14      735.35      326.82    244.56 o 
 -26   4  14      315.74      357.34    187.70 o 
 -24   4  14      418.56       97.23    172.33 o 
 -22   4  14      849.54      907.52    281.01 o 
 -20   4  14      290.62      437.86    181.16 o 
 -18   4  14      808.40      665.10    200.36 o 
 -16   4  14     1307.32     1283.66    631.40 o 
 -14   4  14      214.33       63.41    151.68 o 
 -12   4  14      635.51      237.98    166.26 o 
 -10   4  14       59.85       -3.31    145.97 o 
  -8   4  14      145.45      111.45    157.86 o 
  -6   4  14      189.00      324.02    166.26 o 
  -4   4  14      882.75      671.74    181.46 o 
  -2   4  14      659.87      613.37    186.03 o 
   0   4  14     2060.02     2106.17    261.15 o 
   2   4  14     2152.26     1497.45    228.31 o 
   4   4  14      390.09      444.46    175.37 o 
   6   4  14      115.48      -13.50    152.55 o 
   8   4  14      267.91      446.80    348.03 o 
  10   4  14      188.10      173.86    149.93 o 
  12   4  14      473.34      596.69    176.85 o 
  14   4  14      228.14      -13.63    155.88 o 
  16   4  14        3.69     -152.30    152.30 o 
  18   4  14     2527.97     2160.07    396.24 o 
  20   4  14     1524.48     1452.42    248.59 o 
  22   4  14      323.45      346.89    330.40 o 
  24   4  14      250.29      177.54    199.54 o 
  26   4  14      202.97      259.92    204.45 o 
  28   4  14       43.14        9.00    205.76 o 
 -21   5  14     1307.46      960.32    269.26 o 
 -19   5  14     1482.71      978.18    233.09 o 
 -17   5  14       92.64     -176.04    176.04 o 
 -15   5  14     1424.73     1318.49    257.16 o 
 -13   5  14     3869.82     3448.95    565.55 o 
 -11   5  14      699.29      801.35    214.02 o 
  -9   5  14      307.99      308.23    192.66 o 
  -7   5  14     1734.31     2087.59    279.35 o 
  -5   5  14     1518.61     1757.73    265.03 o 
  -3   5  14      152.33      139.85    187.06 o 
  -1   5  14      580.31      536.61    201.78 o 
   1   5  14     1293.66     1305.12    355.09 o 
   3   5  14      283.50      609.06    296.30 o 
   5   5  14      329.90      413.88    291.60 o 
   7   5  14     2344.45     1582.61    376.25 o 
   9   5  14     2128.49     1810.71    390.36 o 
  11   5  14      153.90     -160.08    217.52 o 
  13   5  14      607.76      572.28    194.21 o 
  15   5  14      509.40      731.25    313.94 o 
  17   5  14       56.20       90.96    184.81 o 
 -15  -5  15      394.04      183.42    275.13 o 
 -13  -5  15      947.79     1020.58    357.44 o 
 -11  -5  15     1215.30     1537.93    385.66 o 
  -9  -5  15     1602.62     1902.42    420.93 o 
  -7  -5  15     1672.41     1272.20    378.60 o 
  -5  -5  15      225.11      164.61    293.95 o 
  -3  -5  15      136.66      185.77    291.60 o 
  -1  -5  15     1293.16     2252.81    432.69 o 
   1  -5  15      648.44      703.12    331.57 o 
   3  -5  15       78.56      256.32    315.11 o 
   5  -5  15      150.88      291.60    298.65 o 
   7  -5  15       28.51     -272.78    272.78 o 
 -28  -4  15      123.01     -239.86    268.08 o 
 -26  -4  15     1113.00     1343.95    245.26 o 
 -24  -4  15     2625.09     2544.73    295.92 o 
 -22  -4  15      851.59      863.72    252.79 o 
 -20  -4  15      731.43      249.27    284.54 o 
 -18  -4  15     5874.78     4839.54    557.32 o 
 -16  -4  15     4149.00     4475.05    507.94 o 
 -14  -4  15      207.58      359.79    268.08 o 
 -12  -4  15     1708.25     1474.44    352.74 o 
 -10  -4  15     5227.08     5109.97    562.03 o 
  -8  -4  15     3628.44     3941.24    484.42 o 
  -6  -4  15      100.92      145.80    265.73 o 
  -4  -4  15     2410.58     2248.11    385.66 o 
  -2  -4  15     3545.88     3922.43    486.78 o 
   0  -4  15      217.05     -232.81    232.81 o 
   2  -4  15     1074.19     1109.94    348.03 o 
   4  -4  15     2068.36     2622.01    425.64 o 
   6  -4  15      923.61      778.37    331.57 o 
  24  -4  15     1394.35     1488.55    357.44 o 
 -35  -3  15       10.48      -89.36    305.70 o 
 -33  -3  15      345.25        2.35    289.24 o 
 -31  -3  15      103.39       -9.90    179.90 o 
 -29  -3  15     1316.38      933.18    209.24 o 
 -27  -3  15      334.47       32.56    168.36 o
[truncated: 62,302 more chars]
